# Supplementary material for: Storing redox equivalent in the phenalenyl backbone towards catalytic multi-electron reduction
Source: Chem Sci. 2019 Jun 10;10(31):7433–41. doi: 10.1039/c9sc02057h (PMC6713874; doi:10.1039/c9sc02057h)
Supplement: Supplementary file 2 [file SC-010-C9SC02057H-s002.cif]

# Electronic Supplementary Material (ESI) for Chemical Science.
# This journal is © The Royal Society of Chemistry 2019

####################################################################### 
# 
# This file contains crystal structure data downloaded from the 
# Cambridge Structural Database (CSD) hosted by the Cambridge 
# Crystallographic Data Centre (CCDC).
# 
# Full information about CCDC data access policies and citation 
# guidelines are available at http://www.ccdc.cam.ac.uk/access/V1 
# 
# Audit and citation data items may have been added by the CCDC. 
# Please retain this information to preserve the provenance of 
# this file and to allow appropriate attribution of the data. 
# 
#######################################################################

data_SKM_AP_CoPLY
_database_code_depnum_ccdc_archive 'CCDC 1828004'
loop_
_audit_author_name
_audit_author_address
'Gonela Vijaykumar' IISER-KOLKATA
_audit_update_record             
;
2018-03-07 deposited with the CCDC.	2019-06-10 downloaded from the CCDC.
;
_audit_creation_date             2017-11-23
_audit_creation_method           
;
Olex2 1.2
(compiled 2017.08.10 svn.r3458 for OlexSys, GUI svn.r5381)
;
_chemical_formula_moiety         'C17 H15 Co0.5 O3'
_chemical_formula_sum            'C17 H15 Co0.5 O3'
_chemical_formula_weight         296.77
_chemical_oxdiff_formula         C26H14O4Co1
loop_
_atom_type_symbol
_atom_type_scat_dispersion_real
_atom_type_scat_dispersion_imag
_atom_type_scat_Cromer_Mann_a1
_atom_type_scat_Cromer_Mann_a2
_atom_type_scat_Cromer_Mann_a3
_atom_type_scat_Cromer_Mann_a4
_atom_type_scat_Cromer_Mann_b1
_atom_type_scat_Cromer_Mann_b2
_atom_type_scat_Cromer_Mann_b3
_atom_type_scat_Cromer_Mann_b4
_atom_type_scat_Cromer_Mann_c
_atom_type_scat_source
_atom_type_scat_dispersion_source
H 0.00000 0.00000 0.49300 0.32291 0.14019 0.04081 10.51090 26.12570 3.14236
57.79970 0.0030380000826
'International Tables Volume C Table 6.1.1.4 (pp. 500-502)'
'Henke, Gullikson and Davis, At. Data and Nucl. Data Tables, 1993, 54, 2'
C 0.01920 0.00962 2.31000 1.02000 1.58860 0.86500 20.84390 10.20750 0.56870
51.65120 0.215599998832
'International Tables Volume C Table 6.1.1.4 (pp. 500-502)'
'Henke, Gullikson and Davis, At. Data and Nucl. Data Tables, 1993, 54, 2'
Co -2.41037 3.56694 12.28410 7.34090 4.00340 2.34880 4.27910 0.27840 13.53590
71.16920 1.01180005074
'International Tables Volume C Table 6.1.1.4 (pp. 500-502)'
'Henke, Gullikson and Davis, At. Data and Nucl. Data Tables, 1993, 54, 2'
O 0.05239 0.03377 3.04850 2.28680 1.54630 0.86700 13.27710 5.70110 0.32390
32.90890 0.250800013542
'International Tables Volume C Table 6.1.1.4 (pp. 500-502)'
'Henke, Gullikson and Davis, At. Data and Nucl. Data Tables, 1993, 54, 2'

_space_group_crystal_system      monoclinic
_space_group_IT_number           14
_space_group_name_H-M_alt        'P 1 21/n 1'
_space_group_name_Hall           '-P 2ybc (x-z,y,z)'
loop_
_space_group_symop_id
_space_group_symop_operation_xyz
1 x,y,z
2 -x+1/2,y+1/2,-z+1/2
3 -x,-y,-z
4 x-1/2,-y-1/2,z-1/2

_symmetry_Int_Tables_number      14
_cell_length_a                   9.6119(5)
_cell_length_b                   16.0078(7)
_cell_length_c                   12.0749(7)
_cell_angle_alpha                90
_cell_angle_beta                 94.068(6)
_cell_angle_gamma                90
_cell_volume                     1853.22(17)
_cell_formula_units_Z            4
_cell_measurement_reflns_used    2200
_cell_measurement_temperature    100
_cell_measurement_theta_max      65.8650
_cell_measurement_theta_min      3.6650
_exptl_absorpt_coefficient_mu    3.918
_exptl_absorpt_correction_T_max  1.00000
_exptl_absorpt_correction_T_min  0.39559
_exptl_absorpt_correction_type   multi-scan
_exptl_absorpt_process_details   
;
CrysAlisPro, Agilent Technologies,
Version 1.171.37.31 (release 14-01-2014 CrysAlis171 .NET)
(compiled Jan 14 2014,18:38:05)
Empirical absorption correction using spherical harmonics,
 implemented in SCALE3 ABSPACK scaling algorithm.
;
_exptl_crystal_colour            'clear dark red'
_exptl_crystal_colour_lustre     clear
_exptl_crystal_colour_modifier   dark
_exptl_crystal_colour_primary    red
_exptl_crystal_density_diffrn    1.0636
_exptl_crystal_description       block
_exptl_crystal_F_000             615.0820
_exptl_crystal_size_max          0.65
_exptl_crystal_size_mid          0.42
_exptl_crystal_size_min          0.35
_diffrn_reflns_av_R_equivalents  0.0391
_diffrn_reflns_av_unetI/netI     0.0528
_diffrn_reflns_limit_h_max       11
_diffrn_reflns_limit_h_min       -9
_diffrn_reflns_limit_k_max       15
_diffrn_reflns_limit_k_min       -18
_diffrn_reflns_limit_l_max       14
_diffrn_reflns_limit_l_min       -14
_diffrn_reflns_number            7256
_diffrn_reflns_theta_full        66.3161
_diffrn_reflns_theta_max         66.32
_diffrn_reflns_theta_min         5.38
_diffrn_ambient_temperature      100
_diffrn_detector                 'CCD plate'
_diffrn_detector_area_resol_mean 7.9580
_diffrn_detector_type            Eos
_diffrn_measured_fraction_theta_full 0.9895
_diffrn_measured_fraction_theta_max 0.9895
_diffrn_measurement_details      
;
#__ type_ start__ end____ width___ exp.time_
  1 omega   25.00   88.00   1.0000   10.0000
omega____ theta____ kappa____ phi______ frames
    -      108.0000  -32.0000   60.0000 63

#__ type_ start__ end____ width___ exp.time_
  2 omega   75.00  100.00   1.0000   10.0000
omega____ theta____ kappa____ phi______ frames
    -      108.0000  -21.0000   60.0000 25

#__ type_ start__ end____ width___ exp.time_
  3 omega   83.00  111.00   1.0000   10.0000
omega____ theta____ kappa____ phi______ frames
    -      108.0000  -65.0000   90.0000 28

#__ type_ start__ end____ width___ exp.time_
  4 omega   56.00   85.00   1.0000   10.0000
omega____ theta____ kappa____ phi______ frames
    -      108.0000  -54.0000   90.0000 29

#__ type_ start__ end____ width___ exp.time_
  5 omega   48.00   74.00   1.0000   10.0000
omega____ theta____ kappa____ phi______ frames
    -      108.0000  -21.0000   60.0000 26

#__ type_ start__ end____ width___ exp.time_
  6 omega   29.00  178.00   1.0000   10.0000
omega____ theta____ kappa____ phi______ frames
    -      108.0000   21.0000   60.0000 149

#__ type_ start__ end____ width___ exp.time_
  7 omega  133.00  167.00   1.0000   10.0000
omega____ theta____ kappa____ phi______ frames
    -      108.0000  104.0000   30.0000 34

#__ type_ start__ end____ width___ exp.time_
  8 omega  139.00  175.00   1.0000   10.0000
omega____ theta____ kappa____ phi______ frames
    -      108.0000  138.0000  150.0000 36

#__ type_ start__ end____ width___ exp.time_
  9 omega  101.00  147.00   1.0000    4.0000
omega____ theta____ kappa____ phi______ frames
    -       67.3430  111.0000   60.0000 46

#__ type_ start__ end____ width___ exp.time_
 10 omega  101.00  128.00   1.0000    4.0000
omega____ theta____ kappa____ phi______ frames
    -       67.3430  111.0000 -150.0000 27

#__ type_ start__ end____ width___ exp.time_
 11 omega   89.00  142.00   1.0000   10.0000
omega____ theta____ kappa____ phi______ frames
    -      108.0000  138.0000 -180.0000 53

#__ type_ start__ end____ width___ exp.time_
 12 omega   40.00  100.00   1.0000    1.0000
omega____ theta____ kappa____ phi______ frames
    -       26.6859   77.0000 -150.0000 60

#__ type_ start__ end____ width___ exp.time_
 13 omega   44.00   85.00   1.0000   10.0000
omega____ theta____ kappa____ phi______ frames
    -      108.0000  -32.0000  -60.0000 41

#__ type_ start__ end____ width___ exp.time_
 14 omega   59.00   86.00   1.0000   10.0000
omega____ theta____ kappa____ phi______ frames
    -      108.0000  -65.0000  -90.0000 27

#__ type_ start__ end____ width___ exp.time_
 15 omega  106.00  142.00   1.0000   10.0000
omega____ theta____ kappa____ phi______ frames
    -      108.0000  -65.0000  -90.0000 36

#__ type_ start__ end____ width___ exp.time_
 16 omega   58.00  106.00   1.0000    1.0000
omega____ theta____ kappa____ phi______ frames
    -       26.6859 -178.0000    0.0000 48

#__ type_ start__ end____ width___ exp.time_
 17 omega   41.00  107.00   1.0000    4.0000
omega____ theta____ kappa____ phi______ frames
    -       67.3430 -111.0000 -120.0000 66

#__ type_ start__ end____ width___ exp.time_
 18 omega   53.00   80.00   1.0000    1.0000
omega____ theta____ kappa____ phi______ frames
    -       26.6859  -99.0000 -180.0000 27

#__ type_ start__ end____ width___ exp.time_
 19 omega   53.00   79.00   1.0000   10.0000
omega____ theta____ kappa____ phi______ frames
    -      108.0000  -32.0000  -30.0000 26

#__ type_ start__ end____ width___ exp.time_
 20 omega   32.00   74.00   1.0000   10.0000
omega____ theta____ kappa____ phi______ frames
    -      108.0000  -54.0000  -60.0000 42

#__ type_ start__ end____ width___ exp.time_
 21 omega   28.00   96.00   1.0000   10.0000
omega____ theta____ kappa____ phi______ frames
    -      108.0000 -104.0000  -30.0000 68

#__ type_ start__ end____ width___ exp.time_
 22 omega   55.00   80.00   1.0000   10.0000
omega____ theta____ kappa____ phi______ frames
    -      108.0000  -21.0000 -150.0000 25

#__ type_ start__ end____ width___ exp.time_
 23 omega   12.00   38.00   1.0000    4.0000
omega____ theta____ kappa____ phi______ frames
    -       67.3430 -111.0000 -120.0000 26

#__ type_ start__ end____ width___ exp.time_
 24 omega   -9.00   38.00   1.0000    1.0000
omega____ theta____ kappa____ phi______ frames
    -       26.6859   57.0000  120.0000 47

#__ type_ start__ end____ width___ exp.time_
 25 omega   41.00  138.00   1.0000    4.0000
omega____ theta____ kappa____ phi______ frames
    -       67.3430   61.0000  150.0000 97

#__ type_ start__ end____ width___ exp.time_
 26 omega   53.00   89.00   1.0000   10.0000
omega____ theta____ kappa____ phi______ frames
    -      108.0000  -32.0000  150.0000 36

#__ type_ start__ end____ width___ exp.time_
 27 omega   32.00  108.00   1.0000   10.0000
omega____ theta____ kappa____ phi______ frames
    -      108.0000  -54.0000  150.0000 76

#__ type_ start__ end____ width___ exp.time_
 28 omega   31.00  137.00   1.0000    4.0000
omega____ theta____ kappa____ phi______ frames
    -       67.3430   77.0000   30.0000 106

#__ type_ start__ end____ width___ exp.time_
 29 omega  -15.00   19.00   1.0000    1.0000
omega____ theta____ kappa____ phi______ frames
    -       26.6859   77.0000 -150.0000 34
;
_diffrn_measurement_device       'four-circle diffractometer'
_diffrn_measurement_device_type  'SuperNova, Dual, Cu at zero, Eos'
_diffrn_measurement_method       '\w scans'
_diffrn_orient_matrix_UB_11      0.0511824000
_diffrn_orient_matrix_UB_12      0.0875371000
_diffrn_orient_matrix_UB_13      0.0365745000
_diffrn_orient_matrix_UB_21      -0.0499934000
_diffrn_orient_matrix_UB_22      -0.0156793000
_diffrn_orient_matrix_UB_23      0.1167306000
_diffrn_orient_matrix_UB_31      0.1438399000
_diffrn_orient_matrix_UB_32      -0.0366282000
_diffrn_orient_matrix_UB_33      0.0377287000
_diffrn_radiation_monochromator  mirror
_diffrn_radiation_probe          x-ray
_diffrn_radiation_type           'Cu K\a'
_diffrn_radiation_wavelength     1.54184
_diffrn_source                   'sealed X-ray tube'
_diffrn_source_type              'SuperNova (Cu) X-ray Source'
_diffrn_special_details          ?
_reflns_Friedel_coverage         0.0
_reflns_limit_h_max              8
_reflns_limit_h_min              -11
_reflns_limit_k_max              18
_reflns_limit_k_min              0
_reflns_limit_l_max              14
_reflns_limit_l_min              -7
_reflns_number_gt                2514
_reflns_number_total             3218
_reflns_odcompleteness_completeness 97.16
_reflns_odcompleteness_iscentric 1
_reflns_odcompleteness_theta     66.97
_reflns_threshold_expression     I>=2u(I)
_computing_cell_refinement       
;
CrysAlisPro, Agilent Technologies,
Version 1.171.37.31 (release 14-01-2014 CrysAlis171 .NET)
(compiled Jan 14 2014,18:38:05)
;
_computing_data_collection       
;
CrysAlisPro, Agilent Technologies,
Version 1.171.37.31 (release 14-01-2014 CrysAlis171 .NET)
(compiled Jan 14 2014,18:38:05)
;
_computing_data_reduction        
;
CrysAlisPro, Agilent Technologies,
Version 1.171.37.31 (release 14-01-2014 CrysAlis171 .NET)
(compiled Jan 14 2014,18:38:05)
;
_computing_molecular_graphics    'Olex2 (Dolomanov et al., 2009)'
_computing_publication_material  'Olex2 (Dolomanov et al., 2009)'
_computing_structure_refinement  'olex2.refine (Bourhis et al., 2015)'
_computing_structure_solution    'ShelXS (Sheldrick, 2008)'
_refine_diff_density_max         0.3670
_refine_diff_density_min         -0.2774
_refine_diff_density_rms         0.0621
_refine_ls_d_res_high            0.8418
_refine_ls_d_res_low             8.2252
_refine_ls_extinction_expression Fc^*^=kFc[1+0.001xFc^2^\l^3^/sin(2\q)]^-1/4^
_refine_ls_goodness_of_fit_ref   0.9725
_refine_ls_hydrogen_treatment    constr
_refine_ls_matrix_type           full
_refine_ls_number_constraints    26
_refine_ls_number_parameters     188
_refine_ls_number_reflns         3218
_refine_ls_number_restraints     0
_refine_ls_R_factor_all          0.0608
_refine_ls_R_factor_gt           0.0489
_refine_ls_restrained_S_all      0.9725
_refine_ls_shift/su_max          0.0004
_refine_ls_shift/su_mean         0.0001
_refine_ls_structure_factor_coef Fsqd
_refine_ls_weighting_details     
'w=1/[\s^2^(Fo^2^)+(0.0944P)^2^] where P=(Fo^2^+2Fc^2^)/3'
_refine_ls_weighting_scheme      calc
_refine_ls_wR_factor_gt          0.1398
_refine_ls_wR_factor_ref         0.1490
_olex2_refinement_description    
;
1. Fixed Uiso
 At 1.2 times of:
  All C(H) groups, All C(H,H) groups
2.a Secondary CH2 refined with riding coordinates:
 C10(H10a,H10b), C13(H13a,H13b), C12(H12a,H12b), C11(H11a,H11b)
2.b Aromatic/amide H refined with riding coordinates:
 C8(H8), C7(H7), C2(H2), C3(H3), C4(H4), C6(H6), C5(H5)
;
_atom_sites_solution_primary     direct
loop_
_atom_site_label
_atom_site_type_symbol
_atom_site_fract_x
_atom_site_fract_y
_atom_site_fract_z
_atom_site_U_iso_or_equiv
_atom_site_adp_type
_atom_site_occupancy
_atom_site_site_symmetry_order
_atom_site_refinement_flags_posn
_atom_site_refinement_flags_adp
_atom_site_refinement_flags_occupancy
Co1 Co 0.0 0.0 0.5 0.0430(2) Uani 1.000000 2 S T P
O2 O 0.0677(2) 0.04279(12) 0.35685(16) 0.0505(4) Uani 1.000000 1 . . .
O1 O 0.1026(2) 0.09577(12) 0.57604(15) 0.0529(5) Uani 1.000000 1 . . .
C9A C 0.1950(3) 0.16475(15) 0.4210(2) 0.0432(5) Uani 1.000000 1 . . .
C9 C 0.1436(3) 0.10605(17) 0.3387(2) 0.0458(6) Uani 1.000000 1 . . .
O3 O 0.1873(2) -0.07999(14) 0.5221(2) 0.0671(6) Uani 1.000000 1 . . .
C1 C 0.1699(3) 0.15558(16) 0.5360(2) 0.0475(6) Uani 1.000000 1 . . .
C9B C 0.2749(3) 0.23507(17) 0.3875(3) 0.0489(6) Uani 1.000000 1 . . .
C3A C 0.3258(3) 0.29509(18) 0.4657(3) 0.0575(7) Uani 1.000000 1 . . .
C6A C 0.3047(3) 0.2453(2) 0.2745(3) 0.0593(7) Uani 1.000000 1 . . .
C8 C 0.1812(4) 0.1175(2) 0.2256(3) 0.0642(8) Uani 1.000000 1 . . .
H8 H 0.1516(4) 0.0774(2) 0.1709(3) 0.0771(9) Uiso 1.000000 1 R . .
C7 C 0.2570(4) 0.1837(2) 0.1959(3) 0.0695(9) Uani 1.000000 1 . . .
H7 H 0.2791(4) 0.1893(2) 0.1208(3) 0.0834(10) Uiso 1.000000 1 R . .
C2 C 0.2248(4) 0.2181(2) 0.6126(3) 0.0618(7) Uani 1.000000 1 . . .
H2 H 0.2084(4) 0.2131(2) 0.6890(3) 0.0742(9) Uiso 1.000000 1 R . .
C3 C 0.2989(4) 0.2836(2) 0.5789(3) 0.0686(9) Uani 1.000000 1 . . .
H3 H 0.3343(4) 0.3232(2) 0.6323(3) 0.0823(10) Uiso 1.000000 1 R . .
C4 C 0.4019(4) 0.3640(2) 0.4305(4) 0.0751(10) Uani 1.000000 1 . . .
H4 H 0.4366(4) 0.4041(2) 0.4835(4) 0.0901(12) Uiso 1.000000 1 R . .
C6 C 0.3814(4) 0.3150(2) 0.2441(3) 0.0726(10) Uani 1.000000 1 . . .
H6 H 0.4023(4) 0.3212(2) 0.1688(3) 0.0871(12) Uiso 1.000000 1 R . .
C10 C 0.3175(3) -0.0594(2) 0.4816(4) 0.0750(10) Uani 1.000000 1 . . .
H10a H 0.3073(3) -0.0499(2) 0.4005(4) 0.0899(12) Uiso 1.000000 1 R . .
H10b H 0.3557(3) -0.0080(2) 0.5181(4) 0.0899(12) Uiso 1.000000 1 R . .
C5 C 0.4272(4) 0.3743(2) 0.3196(4) 0.0807(11) Uani 1.000000 1 . . .
H5 H 0.4758(4) 0.4222(2) 0.2963(4) 0.0968(14) Uiso 1.000000 1 R . .
C13 C 0.2021(4) -0.1494(3) 0.5935(4) 0.0855(13) Uani 1.000000 1 . . .
H13a H 0.1783(4) -0.1335(3) 0.6691(4) 0.1026(15) Uiso 1.000000 1 R . .
H13b H 0.1385(4) -0.1947(3) 0.5664(4) 0.1026(15) Uiso 1.000000 1 R . .
C12 C 0.3479(4) -0.1779(3) 0.5960(4) 0.0907(13) Uani 1.000000 1 . . .
H12a H 0.3970(4) -0.1659(3) 0.6692(4) 0.1089(15) Uiso 1.000000 1 R . .
H12b H 0.3519(4) -0.2388(3) 0.5820(4) 0.1089(15) Uiso 1.000000 1 R . .
C11 C 0.4113(4) -0.1317(3) 0.5083(6) 0.1088(19) Uani 1.000000 1 . . .
H11a H 0.4187(4) -0.1674(3) 0.4420(6) 0.131(2) Uiso 1.000000 1 R . .
H11b H 0.5058(4) -0.1122(3) 0.5342(6) 0.131(2) Uiso 1.000000 1 R . .

loop_
_atom_site_aniso_label
_atom_site_aniso_U_11
_atom_site_aniso_U_22
_atom_site_aniso_U_33
_atom_site_aniso_U_12
_atom_site_aniso_U_13
_atom_site_aniso_U_23
Co1 0.0468(3) 0.0361(3) 0.0475(3) 0.0010(2) 0.0130(2) 0.0040(2)
O2 0.0598(11) 0.0458(9) 0.0473(9) -0.0034(8) 0.0136(8) 0.0008(8)
O1 0.0626(12) 0.0501(10) 0.0479(9) -0.0101(9) 0.0169(8) 0.0006(8)
C9A 0.0414(12) 0.0394(11) 0.0497(13) 0.0063(10) 0.0095(10) 0.0071(10)
C9 0.0474(13) 0.0457(13) 0.0456(12) 0.0048(11) 0.0117(10) 0.0048(11)
O3 0.0532(11) 0.0624(12) 0.0873(15) 0.0150(10) 0.0166(11) 0.0244(12)
C1 0.0483(14) 0.0407(12) 0.0545(14) 0.0024(10) 0.0110(11) 0.0006(11)
C9B 0.0406(13) 0.0434(12) 0.0632(16) 0.0068(10) 0.0077(11) 0.0120(12)
C3A 0.0521(15) 0.0447(14) 0.0759(19) -0.0008(12) 0.0063(14) 0.0072(13)
C6A 0.0504(15) 0.0604(16) 0.0684(18) 0.0048(13) 0.0128(13) 0.0232(15)
C8 0.082(2) 0.0659(17) 0.0459(14) -0.0040(16) 0.0151(14) 0.0038(13)
C7 0.075(2) 0.082(2) 0.0542(16) -0.0013(17) 0.0187(15) 0.0183(16)
C2 0.0699(19) 0.0573(16) 0.0596(16) -0.0089(15) 0.0144(14) -0.0077(14)
C3 0.074(2) 0.0521(15) 0.080(2) -0.0118(15) 0.0088(17) -0.0139(15)
C4 0.065(2) 0.0516(16) 0.109(3) -0.0065(15) 0.0048(19) 0.0130(18)
C6 0.0590(18) 0.073(2) 0.087(2) -0.0012(16) 0.0153(17) 0.0354(19)
C10 0.0535(17) 0.068(2) 0.105(3) 0.0108(15) 0.0225(18) 0.023(2)
C5 0.0630(19) 0.0613(19) 0.119(3) -0.0091(16) 0.017(2) 0.035(2)
C13 0.068(2) 0.082(2) 0.108(3) 0.0169(19) 0.013(2) 0.048(2)
C12 0.071(2) 0.078(2) 0.122(4) 0.021(2) 0.001(2) 0.030(3)
C11 0.061(2) 0.097(3) 0.171(5) 0.031(2) 0.032(3) 0.049(3)

loop_
_geom_bond_atom_site_label_1
_geom_bond_atom_site_label_2
_geom_bond_distance
_geom_bond_site_symmetry_2
_geom_bond_publ_flag
Co1 O2 2.0101(18) 3_556 ?
Co1 O2 2.0101(18) . ?
Co1 O1 2.0092(19) . ?
Co1 O1 2.0092(19) 3_556 ?
Co1 O3 2.210(2) 3_556 ?
Co1 O3 2.210(2) . ?
O2 C9 1.276(3) . ?
O1 C1 1.271(3) . ?
C9A C9 1.429(4) . ?
C9A C1 1.434(4) . ?
C9A C9B 1.437(4) . ?
C9 C8 1.449(4) . ?
O3 C10 1.415(4) . ?
O3 C13 1.407(4) . ?
C1 C2 1.438(4) . ?
C9B C3A 1.410(4) . ?
C9B C6A 1.424(4) . ?
C3A C3 1.420(5) . ?
C3A C4 1.406(4) . ?
C6A C7 1.422(5) . ?
C6A C6 1.400(5) . ?
C8 C7 1.349(5) . ?
C2 C3 1.347(5) . ?
C4 C5 1.388(6) . ?
C6 C5 1.368(6) . ?
C10 C11 1.488(5) . ?
C13 C12 1.472(5) . ?
C12 C11 1.461(6) . ?

loop_
_geom_angle_atom_site_label_1
_geom_angle_atom_site_label_2
_geom_angle_atom_site_label_3
_geom_angle
_geom_angle_site_symmetry_1
_geom_angle_site_symmetry_3
_geom_angle_publ_flag
O2 Co1 O2 180.0 3_556 . ?
O1 Co1 O2 92.60(7) 3_556 . ?
O1 Co1 O2 87.40(7) . . ?
O1 Co1 O2 92.60(7) . 3_556 ?
O1 Co1 O2 87.40(7) 3_556 3_556 ?
O1 Co1 O1 180.0 3_556 . ?
O3 Co1 O2 90.55(8) 3_556 . ?
O3 Co1 O2 90.55(8) . 3_556 ?
O3 Co1 O2 89.45(8) . . ?
O3 Co1 O2 89.45(8) 3_556 3_556 ?
O3 Co1 O1 88.97(9) 3_556 . ?
O3 Co1 O1 88.97(9) . 3_556 ?
O3 Co1 O1 91.03(9) . . ?
O3 Co1 O1 91.03(9) 3_556 3_556 ?
O3 Co1 O3 180.0 . 3_556 ?
C9 O2 Co1 129.93(18) . . ?
C1 O1 Co1 130.36(18) . . ?
C1 C9A C9 122.1(2) . . ?
C9B C9A C9 119.0(2) . . ?
C9B C9A C1 118.8(3) . . ?
C9A C9 O2 125.2(2) . . ?
C8 C9 O2 116.5(3) . . ?
C8 C9 C9A 118.3(3) . . ?
C10 O3 Co1 123.81(19) . 3_556 ?
C13 O3 Co1 125.3(2) . 3_556 ?
C13 O3 C10 110.0(3) . . ?
C9A C1 O1 124.8(3) . . ?
C2 C1 O1 116.9(3) . . ?
C2 C1 C9A 118.2(2) . . ?
C3A C9B C9A 120.8(3) . . ?
C6A C9B C9A 120.5(3) . . ?
C6A C9B C3A 118.7(3) . . ?
C3 C3A C9B 118.5(3) . . ?
C4 C3A C9B 119.7(3) . . ?
C4 C3A C3 121.8(3) . . ?
C7 C6A C9B 118.9(3) . . ?
C6 C6A C9B 119.3(3) . . ?
C6 C6A C7 121.9(3) . . ?
C7 C8 C9 121.7(3) . . ?
C8 C7 C6A 121.5(3) . . ?
C3 C2 C1 121.6(3) . . ?
C2 C3 C3A 121.9(3) . . ?
C5 C4 C3A 121.0(4) . . ?
C5 C6 C6A 121.9(4) . . ?
C11 C10 O3 106.3(3) . . ?
C6 C5 C4 119.4(3) . . ?
C12 C13 O3 108.2(3) . . ?
C11 C12 C13 105.9(3) . . ?
C12 C11 C10 105.8(3) . . ?

_smtbx_masks_special_details     ?
loop_
_smtbx_masks_void_nr
_smtbx_masks_void_average_x
_smtbx_masks_void_average_y
_smtbx_masks_void_average_z
_smtbx_masks_void_volume
_smtbx_masks_void_count_electrons
_smtbx_masks_void_content
1 -0.500 0.000 0.000 319.8 72.0 ?
2 0.000 0.500 0.500 319.8 72.0 ?

_shelx_fab_file                  
;
-11 0 -1 -0.1392 0.8181
-11 0 1 -0.3450 0.9162
-11 0 3 -0.2973 1.0448
-11 1 -2 -0.2543 -0.2255
-11 1 -1 0.5352 -0.1251
-11 1 0 -0.8087 0.2486
-11 1 1 0.2505 -0.0382
-11 1 2 0.2342 0.2687
-11 1 3 0.3110 -0.0099
-11 1 4 -0.1416 -0.2508
-11 2 -2 -0.3231 0.0357
-11 2 -1 -0.7594 -0.0426
-11 2 0 0.6249 -0.0546
-11 2 1 -0.2375 -0.2134
-11 2 2 0.1387 -0.0447
-11 2 3 -0.4318 -0.1193
-11 2 4 -0.0411 0.0084
-11 3 -1 -0.4456 -0.0134
-11 3 0 -0.8695 0.1148
-11 3 1 -0.3662 0.0441
-11 3 2 -0.2204 0.0305
-11 3 3 0.2301 -0.0115
-11 3 4 0.3615 -0.4634
-11 4 0 -0.3759 0.0357
-11 4 1 -0.2666 0.3842
-11 4 2 -0.4535 -0.0011
-11 4 3 -0.5000 0.5556
-11 5 1 -0.5654 -0.0120
-10 0 -4 -0.4305 -0.8835
-10 0 -2 0.2395 -1.2588
-10 0 0 0.5490 -1.2933
-10 0 2 -0.6798 -1.4628
-10 0 4 -0.5979 -1.1962
-10 1 -5 0.0819 -0.0346
-10 1 -4 0.0620 0.0120
-10 1 -3 -0.0996 -0.0685
-10 1 -2 -0.1111 -0.0915
-10 1 -1 0.7415 -0.3817
-10 1 0 -0.2811 -0.0679
-10 1 1 -0.3599 -0.3542
-10 1 2 -0.3471 -0.0469
-10 1 3 -0.4539 -0.4630
-10 1 4 -0.1053 -0.0092
-10 1 5 -0.5125 -0.1640
-10 1 6 0.2950 0.0591
-10 1 7 -1.2339 0.2476
-10 2 -5 -0.0337 -0.0570
-10 2 -4 -0.3800 0.2221
-10 2 -3 0.1064 0.0441
-10 2 -2 0.6251 0.3747
-10 2 -1 0.2510 0.0252
-10 2 0 0.8936 0.4028
-10 2 1 0.1037 0.0324
-10 2 2 -0.5110 0.3651
-10 2 3 -0.2785 -0.0240
-10 2 4 -0.9995 0.6827
-10 2 5 0.1069 0.0698
-10 2 6 -0.2626 -0.1731
-10 2 7 0.3540 -0.0749
-10 3 -5 -0.1089 0.3657
-10 3 -4 0.2080 0.1730
-10 3 -3 -0.0725 0.4175
-10 3 -2 0.2803 0.0223
-10 3 -1 1.2959 -0.0151
-10 3 0 1.4215 0.0572
-10 3 1 -0.1364 0.1232
-10 3 2 0.3579 -0.0001
-10 3 3 -0.2888 0.0790
-10 3 4 -0.7978 0.0972
-10 3 5 -0.3652 0.3381
-10 3 6 0.8086 -0.0522
-10 3 7 -0.4365 0.5301
-10 4 -4 -0.3428 -0.5320
-10 4 -3 -0.5349 -0.0004
-10 4 -2 0.1685 -0.3109
-10 4 -1 0.7507 -0.0261
-10 4 0 0.8620 -0.2444
-10 4 1 1.5262 0.0569
-10 4 2 -0.2681 -0.2623
-10 4 3 0.5977 0.0377
-10 4 4 -0.2613 0.0430
-10 4 5 -0.9937 0.0027
-10 4 6 0.0875 -0.7444
-10 4 7 1.0311 0.0644
-10 5 -3 -0.0771 0.0447
-10 5 -2 -1.2499 -0.0261
-10 5 -1 -0.0502 -0.2488
-10 5 0 1.5337 0.0250
-10 5 1 -0.3953 -0.2188
-10 5 2 0.9322 0.0384
-10 5 3 1.1694 -0.2915
-10 5 4 -0.7491 -0.1077
-10 5 5 -0.3314 0.0434
-10 5 6 1.0462 -0.0682
-10 6 -3 -1.0238 -0.1417
-10 6 -2 -0.3801 0.0431
-10 6 -1 -0.4254 -0.0253
-10 6 0 -0.3586 0.1629
-10 6 1 1.0438 -0.0519
-10 6 2 0.1359 0.1322
-10 6 3 0.8994 -0.0151
-10 6 4 1.1144 0.0649
-10 6 5 -0.4962 0.0250
-10 6 6 -0.1295 -0.3053
-10 7 -3 -0.0576 0.2282
-10 7 -2 -0.3677 -0.0070
-10 7 -1 -0.1537 -0.1119
-10 7 0 0.5610 0.1225
-10 7 1 -0.3771 0.0777
-10 7 2 0.1889 -0.2074
-10 7 3 1.2088 -0.1287
-10 7 4 0.6441 0.0096
-10 7 5 -0.0612 0.2568
-10 8 -2 0.6863 -0.4531
-10 8 -1 0.4819 0.0292
-10 8 0 -0.5966 -0.1185
-10 8 1 -0.0234 -0.0712
-10 8 2 0.4638 -0.2173
-10 8 3 0.7464 -0.0098
-10 8 4 0.3054 -0.4679
-10 9 0 0.1611 0.0779
-10 9 1 -0.3752 0.2323
-10 9 2 -0.3533 -0.0308
-9 0 -7 -0.0155 0.5846
-9 0 -5 1.1815 1.2451
-9 0 -3 -0.5831 1.3752
-9 0 -1 0.3230 1.5844
-9 0 1 1.1824 1.6093
-9 0 3 -0.1250 1.7825
-9 0 5 -1.2878 1.6389
-9 0 7 -0.0335 1.1926
-9 0 9 0.4498 1.2246
-9 1 -7 -0.0564 -0.1842
-9 1 -6 0.4180 0.2815
-9 1 -5 0.3321 0.2206
-9 1 -4 0.6599 0.4191
-9 1 -3 -0.0168 0.0615
-9 1 -2 -1.2012 0.4147
-9 1 -1 0.0811 0.0340
-9 1 0 1.5900 0.3367
-9 1 1 0.8405 -0.0486
-9 1 2 0.2500 0.3630
-9 1 3 0.3215 0.0294
-9 1 4 -0.6180 0.4780
-9 1 5 -0.1615 0.0615
-9 1 6 -0.8041 0.5495
-9 1 7 -0.1381 0.0511
-9 1 8 0.6818 0.1220
-9 1 9 0.2281 0.0067
-9 2 -7 -0.3128 0.4259
-9 2 -6 0.2740 0.0466
-9 2 -5 0.9157 -0.3614
-9 2 -4 -0.0993 0.0712
-9 2 -3 -0.4875 -0.5517
-9 2 -2 -0.2489 -0.0777
-9 2 -1 -0.7662 -0.5717
-9 2 0 -0.1952 0.0555
-9 2 1 1.1267 -0.4609
-9 2 2 0.9543 0.0292
-9 2 3 0.4655 -0.3270
-9 2 4 0.3174 0.0098
-9 2 5 -0.8310 -0.4259
-9 2 6 -0.3496 -0.0233
-9 2 7 -0.2908 -0.8076
-9 2 8 -0.5797 0.0099
-9 2 9 0.4392 0.5718
-9 3 -7 0.2818 0.0945
-9 3 -6 0.0691 -0.4578
-9 3 -5 -0.3162 -0.0119
-9 3 -4 0.4664 -0.0668
-9 3 -3 -0.0272 -0.0889
-9 3 -2 -1.9157 -0.1806
-9 3 -1 -1.1510 0.0209
-9 3 0 0.2358 -0.2460
-9 3 1 0.1312 -0.0078
-9 3 2 0.6547 -0.3084
-9 3 3 0.4703 0.0242
-9 3 4 0.4875 -0.2262
-9 3 5 -0.0462 -0.0348
-9 3 6 -0.6084 -0.1136
-9 3 7 -0.7364 -0.0764
-9 3 8 -0.1544 -0.3556
-9 3 9 0.0369 0.0957
-9 4 -7 -0.2060 0.3141
-9 4 -6 0.1822 0.1805
-9 4 -5 0.8231 0.3189
-9 4 -4 -0.1813 -0.1643
-9 4 -3 -0.9423 0.1024
-9 4 -2 0.8336 -0.0207
-9 4 -1 -1.1617 0.2038
-9 4 0 -2.3791 0.0118
-9 4 1 0.6834 0.3270
-9 4 2 0.6806 -0.0136
-9 4 3 0.1129 0.4222
-9 4 4 0.9881 -0.0041
-9 4 5 0.3363 0.1540
-9 4 6 -0.7906 0.0056
-9 4 7 -0.2988 0.0497
-9 4 8 -0.2287 -0.1731
-9 4 9 -0.2555 0.5495
-9 5 -7 0.1591 -0.0466
-9 5 -6 0.6342 -0.2555
-9 5 -5 -0.1738 -0.1106
-9 5 -4 -0.1261 0.2485
-9 5 -3 1.7410 -0.0618
-9 5 -2 -0.3686 0.1714
-9 5 -1 -0.6979 0.1623
-9 5 0 0.2252 0.1078
-9 5 1 -0.5816 -0.0537
-9 5 2 0.1032 -0.0032
-9 5 3 0.1859 -0.0293
-9 5 4 -0.0350 0.1888
-9 5 5 0.6378 -0.0327
-9 5 6 0.1696 0.4751
-9 5 7 0.1691 -0.0283
-9 5 8 -0.4752 -0.0810
-9 6 -5 0.2439 0.1896
-9 6 -4 1.1107 0.0340
-9 6 -3 0.1040 -0.4050
-9 6 -2 1.0646 0.1201
-9 6 -1 1.4454 -0.2852
-9 6 0 -1.3993 -0.0980
-9 6 1 -0.1583 -0.2101
-9 6 2 0.7966 -0.1105
-9 6 3 -1.0919 -0.1958
-9 6 4 0.0954 0.0346
-9 6 5 0.6557 -0.2377
-9 6 6 -0.0827 0.1402
-9 6 7 -0.3111 0.4409
-9 6 8 0.6362 -0.0842
-9 7 -6 -0.0367 -0.2696
-9 7 -5 0.0252 -0.0166
-9 7 -4 -0.1463 -0.2165
-9 7 -3 0.2026 0.0103
-9 7 -2 1.4179 -0.0038
-9 7 -1 -0.0961 -0.0157
-9 7 0 0.6994 -0.2241
-9 7 1 0.2030 -0.0024
-9 7 2 -0.9480 -0.1036
-9 7 3 -0.3841 -0.0528
-9 7 4 -0.4556 0.0087
-9 7 5 0.1322 -0.0462
-9 7 6 0.2691 -0.1391
-9 7 7 0.4637 0.1683
-9 8 -4 -0.2252 0.0839
-9 8 -3 0.5455 0.1709
-9 8 -2 -0.5849 0.0298
-9 8 -1 0.6759 0.2820
-9 8 0 0.5127 -0.1351
-9 8 1 -0.2552 0.0864
-9 8 2 0.6928 0.0841
-9 8 3 -0.7945 0.3472
-9 8 4 -0.7790 0.0150
-9 8 5 0.1503 -0.0677
-9 8 6 0.1876 -0.1407
-9 8 7 0.1402 0.5131
-9 9 -4 0.2137 -0.0541
-9 9 -3 -0.3527 -0.0951
-9 9 -2 -0.1055 0.2533
-9 9 -1 0.2120 0.0456
-9 9 0 0.3388 -0.0736
-9 9 1 1.3823 -0.0022
-9 9 2 -0.5840 0.2093
-9 9 3 -0.4146 0.0766
-9 9 4 0.0118 0.3992
-9 9 5 0.2330 0.0080
-9 9 6 0.0622 -0.1793
-9 10 -3 0.1272 0.0639
-9 10 -2 -0.0286 0.0355
-9 10 -1 -0.0928 -0.2773
-9 10 0 1.1078 0.0174
-9 10 1 0.4465 -0.4221
-9 10 2 0.7320 -0.0020
-9 10 3 -0.1635 0.0332
-9 10 4 -0.0823 -0.0183
-9 10 5 -0.4302 0.2236
-9 11 -2 0.1789 -0.4323
-9 11 -1 0.6622 -0.0818
-9 11 0 0.2009 -0.3322
-9 11 1 0.4101 -0.0507
-9 11 2 0.1543 -0.3333
-9 11 3 -0.0389 0.0266
-8 0 -6 -0.4283 -0.7763
-8 0 -4 0.8482 -1.6745
-8 0 -2 -0.4754 -1.8269
-8 0 0 -1.7007 -1.9772
-8 0 2 1.3634 -1.8864
-8 0 4 1.5764 -1.9769
-8 0 6 -0.0816 -1.9612
-8 0 8 -1.9911 -1.6122
-8 0 10 0.7343 -1.2780
-8 1 -7 -0.8912 0.3674
-8 1 -6 -0.1111 0.1105
-8 1 -5 0.0458 -0.5052
-8 1 -4 0.2267 -0.0790
-8 1 -3 0.8389 -0.3295
-8 1 -2 0.1325 0.0441
-8 1 -1 -2.2876 -0.4653
-8 1 0 -0.6042 -0.0260
-8 1 1 1.0617 -0.3942
-8 1 2 -0.4635 0.0143
-8 1 3 0.3411 -0.5308
-8 1 4 0.3928 -0.0004
-8 1 5 0.8776 -0.4012
-8 1 6 0.8239 0.0303
-8 1 7 -0.8588 -0.5464
-8 1 8 0.2133 0.1356
-8 1 9 -0.3089 -0.6083
-8 1 10 -0.0346 -0.1517
-8 2 -7 0.1356 0.1298
-8 2 -6 -0.7657 0.3520
-8 2 -5 0.4764 -0.0092
-8 2 -4 0.1499 0.3816
-8 2 -3 0.4493 -0.0939
-8 2 -2 1.1753 0.6142
-8 2 -1 0.3957 0.0369
-8 2 0 -1.8958 0.5450
-8 2 1 -1.0918 -0.0017
-8 2 2 0.3253 0.7671
-8 2 3 -0.3305 -0.0054
-8 2 4 0.3214 0.5830
-8 2 5 1.6163 -0.0151
-8 2 6 0.5387 0.4470
-8 2 7 1.4768 -0.0812
-8 2 8 -0.9072 0.4173
-8 2 9 -0.4268 0.0216
-8 2 10 0.4139 -0.3621
-8 3 -7 -0.9505 -0.1854
-8 3 -6 0.5199 -0.0330
-8 3 -5 -0.5863 0.0575
-8 3 -4 0.3480 -0.1501
-8 3 -3 1.8741 0.3471
-8 3 -2 0.6287 0.1653
-8 3 -1 -0.1330 0.3140
-8 3 0 0.9026 -0.0161
-8 3 1 -0.5914 0.1922
-8 3 2 -1.1572 -0.0527
-8 3 3 -0.8199 0.1992
-8 3 4 0.1909 -0.0220
-8 3 5 0.0230 0.3914
-8 3 6 1.6245 -0.0152
-8 3 7 0.5909 0.1975
-8 3 8 1.1057 -0.0936
-8 3 9 -0.0547 -0.0782
-8 3 10 0.0499 0.0313
-8 4 -7 0.9105 -0.0224
-8 4 -6 -1.3861 -0.0509
-8 4 -5 0.0157 -0.0731
-8 4 -4 0.6099 -0.1556
-8 4 -3 -1.0545 0.1173
-8 4 -2 2.4098 -0.4865
-8 4 -1 2.6248 -0.0217
-8 4 0 -1.1492 -0.4861
-8 4 1 -0.5835 -0.0860
-8 4 2 -0.5581 -0.2675
-8 4 3 -0.9275 -0.0197
-8 4 4 -1.1261 -0.3272
-8 4 5 -0.0183 0.0818
-8 4 6 0.4399 -0.3265
-8 4 7 1.2407 -0.0483
-8 4 8 0.5289 -0.1438
-8 4 9 0.3307 0.0198
-8 4 10 0.2882 -0.5744
-8 5 -7 -0.5276 0.1893
-8 5 -6 0.6503 -0.0800
-8 5 -5 -0.8180 -0.1790
-8 5 -4 -2.2154 0.0069
-8 5 -3 1.0912 -0.2465
-8 5 -2 0.2486 0.0011
-8 5 -1 -0.8033 -0.2193
-8 5 0 3.0911 -0.1153
-8 5 1 0.1332 -0.1868
-8 5 2 -2.1181 0.0894
-8 5 3 -0.1891 -0.1572
-8 5 4 -1.0837 -0.0293
-8 5 5 -1.1231 -0.0814
-8 5 6 -0.3728 -0.0201
-8 5 7 0.4340 -0.2618
-8 5 8 0.4293 0.0341
-8 5 9 0.0408 0.1544
-8 5 10 0.3511 0.1047
-8 6 -7 0.6075 -0.0657
-8 6 -6 -0.5557 0.2456
-8 6 -5 -1.0884 -0.0662
-8 6 -4 -0.3717 0.1417
-8 6 -3 -1.8007 0.1324
-8 6 -2 -1.8775 0.1935
-8 6 -1 2.7788 -0.1204
-8 6 0 -0.2621 0.2357
-8 6 1 -0.0278 0.0100
-8 6 2 1.0683 0.3997
-8 6 3 -0.9176 -0.0027
-8 6 4 -0.2194 0.2275
-8 6 5 -1.7324 0.0076
-8 6 6 -0.8913 0.1546
-8 6 7 -0.0151 -0.0982
-8 6 8 -0.0633 0.2363
-8 6 9 0.1950 0.2027
-8 7 -7 -0.2499 0.2946
-8 7 -6 0.4828 0.1222
-8 7 -5 0.5341 -0.0614
-8 7 -4 -1.3563 -0.0165
-8 7 -3 -2.3594 0.1728
-8 7 -2 1.0299 -0.1158
-8 7 -1 -2.2605 0.1290
-8 7 0 1.2634 0.1085
-8 7 1 2.1684 0.1283
-8 7 2 -1.5602 0.0983
-8 7 3 1.3148 0.2406
-8 7 4 0.2108 -0.0893
-8 7 5 -1.2534 0.2000
-8 7 6 -0.9569 -0.0598
-8 7 7 -0.1940 -0.2300
-8 7 8 0.3243 -0.0134
-8 7 9 -0.2870 0.5745
-8 8 -7 -0.2089 -0.0310
-8 8 -5 -0.3853 0.0301
-8 8 -4 -0.3224 0.0147
-8 8 -3 0.7374 -0.0243
-8 8 -2 -2.3072 -0.1645
-8 8 -1 0.2936 0.0478
-8 8 0 0.6691 -0.2236
-8 8 1 -1.3268 0.0455
-8 8 2 2.3072 -0.1990
-8 8 3 0.2732 -0.0015
-8 8 4 -0.2931 -0.2860
-8 8 5 -0.5103 -0.0757
-8 8 6 -0.7716 0.0183
-8 8 7 -0.1984 0.1844
-8 8 8 0.0703 -0.3508
-8 9 -6 0.1502 0.1270
-8 9 -5 0.3743 0.1520
-8 9 -4 0.1018 -0.0268
-8 9 -3 -0.3907 -0.2128
-8 9 -2 0.3346 -0.0379
-8 9 -1 0.0842 -0.1834
-8 9 0 -1.7162 -0.0513
-8 9 1 1.2427 -0.1193
-8 9 2 -1.2975 0.0010
-8 9 3 0.4550 -0.0699
-8 9 4 0.8125 0.0774
-8 9 5 -0.4594 -0.1721
-8 9 6 -1.1175 0.0393
-8 9 7 -0.1410 0.0094
-8 9 8 0.4793 0.0081
-8 10 -5 -0.0472 -0.1521
-8 10 -4 -0.0111 0.0448
-8 10 -3 0.2942 0.0188
-8 10 -2 0.0433 0.2705
-8 10 -1 -1.1984 -0.0537
-8 10 0 0.8810 0.1257
-8 10 1 -1.4488 -0.0507
-8 10 2 0.2683 0.1681
-8 10 3 0.3926 -0.0370
-8 10 4 -0.5405 -0.0550
-8 10 5 -0.9051 0.1181
-8 10 6 0.1069 0.1383
-8 10 7 -0.5541 -0.0316
-8 11 -5 -0.0986 0.1589
-8 11 -4 -0.1668 0.0166
-8 11 -3 0.1384 -0.1068
-8 11 -2 -0.1276 0.0188
-8 11 -1 0.1759 0.2419
-8 11 0 -0.7302 -0.0928
-8 11 1 -0.2037 0.1395
-8 11 2 -0.0567 -0.0312
-8 11 3 -0.1484 0.0553
-8 11 4 0.0974 0.0418
-8 11 5 0.1992 0.0480
-8 11 6 -0.6146 -0.1058
-8 12 -3 0.2152 -0.1077
-8 12 -2 -0.0489 0.0928
-8 12 -1 -0.6643 0.0991
-8 12 0 -0.0332 0.0327
-8 12 1 1.0780 -0.0463
-8 12 2 -0.3595 0.1965
-8 12 3 0.1110 -0.0610
-8 12 4 0.0903 -0.4635
-8 12 5 0.0024 0.0124
-8 13 -2 0.5725 0.0459
-8 13 -1 -0.2525 0.1208
-8 13 0 -0.1171 0.0295
-8 13 1 -0.3038 0.2991
-8 13 2 0.6620 -0.0489
-8 13 3 -0.4047 0.2632
-7 0 -5 -0.2553 1.0789
-7 0 -3 1.8523 2.1380
-7 0 -1 3.2783 2.1870
-7 0 1 -4.2662 2.3655
-7 0 3 -0.7519 2.2994
-7 0 5 0.1644 2.2269
-7 0 7 1.5766 2.0953
-7 0 9 0.3698 1.7458
-7 0 11 0.4350 1.2977
-7 1 -6 -0.7507 -0.5806
-7 1 -5 -1.2004 -0.1497
-7 1 -4 0.3586 0.5920
-7 1 -3 -0.7069 0.2080
-7 1 -2 2.8240 0.5116
-7 1 -1 1.8121 0.0023
-7 1 0 -0.2000 0.5653
-7 1 1 0.7347 -0.0353
-7 1 2 -2.1279 0.4671
-7 1 3 -0.6732 -0.0449
-7 1 4 -0.2895 0.5831
-7 1 5 -1.5479 0.0105
-7 1 6 -0.4406 0.5014
-7 1 7 -0.2345 -0.0574
-7 1 8 1.6428 0.3651
-7 1 9 0.5023 -0.0071
-7 1 10 0.6605 0.7086
-7 1 11 0.2545 0.1013
-7 2 -6 -1.4242 -0.1417
-7 2 -5 -0.2944 -0.1950
-7 2 -4 -1.7202 0.1021
-7 2 -3 -0.4324 -0.5514
-7 2 -2 0.3003 0.0697
-7 2 -1 2.9587 -0.8468
-7 2 0 2.9661 -0.0617
-7 2 1 -1.5616 -0.6078
-7 2 2 -0.6124 -0.0541
-7 2 3 0.3723 -0.7082
-7 2 4 -1.8145 0.0855
-7 2 5 -0.8862 -0.7221
-7 2 6 -1.7553 0.0076
-7 2 7 -0.5378 -0.5503
-7 2 8 0.5376 0.0010
-7 2 9 0.4518 -0.5689
-7 2 10 0.0273 -0.0137
-7 2 11 -0.1245 0.4056
-7 3 -6 0.4864 0.1769
-7 3 -5 -1.7004 -0.0948
-7 3 -4 -1.5555 -0.1821
-7 3 -3 -0.9452 0.1197
-7 3 -2 -1.0711 -0.4205
-7 3 -1 1.0275 -0.1514
-7 3 0 2.7820 -0.2533
-7 3 1 1.9711 0.0239
-7 3 2 0.2429 -0.2315
-7 3 3 -0.5899 0.0150
-7 3 4 0.6411 -0.2169
-7 3 5 -1.9579 0.0184
-7 3 6 -2.5557 -0.3427
-7 3 7 -1.4392 0.0812
-7 3 8 -0.5798 -0.3219
-7 3 9 0.3862 -0.0499
-7 3 10 0.5531 0.1516
-7 3 11 0.1703 0.0502
-7 4 -6 0.1503 -0.0767
-7 4 -5 -0.5145 0.1754
-7 4 -4 -0.4016 0.1219
-7 4 -3 -3.1430 0.2832
-7 4 -2 -1.3900 -0.1508
-7 4 -1 1.9681 0.3832
-7 4 0 1.4177 0.0027
-7 4 1 1.5565 0.5111
-7 4 2 1.3974 0.0359
-7 4 3 1.3451 0.4499
-7 4 4 0.5342 -0.0210
-7 4 5 -0.8512 0.3700
-7 4 6 -1.2952 -0.0402
-7 4 7 -1.7746 0.3575
-7 4 8 -0.3086 0.1504
-7 4 9 0.1247 0.2071
-7 4 10 -0.1980 -0.1641
-7 4 11 -0.2346 0.5831
-7 5 -6 0.1520 -0.0546
-7 5 -5 1.4830 0.1140
-7 5 -4 -0.5607 0.0595
-7 5 -3 -0.4985 -0.1685
-7 5 -2 -0.7564 0.2216
-7 5 -1 -2.0707 0.0184
-7 5 0 2.3339 0.2204
-7 5 1 2.0719 0.1548
-7 5 2 0.5917 0.1979
-7 5 3 1.8080 -0.0505
-7 5 4 1.1095 0.1725
-7 5 5 1.8832 -0.0907
-7 5 6 -0.3742 0.1274
-7 5 7 -1.2414 0.0446
-7 5 8 -0.7314 0.1090
-7 5 9 -0.3540 -0.0202
-7 5 10 -0.0663 -0.1365
-7 5 11 0.1617 -0.0546
-7 6 -6 0.7990 -0.0082
-7 6 -5 0.2433 -0.1492
-7 6 -4 1.6091 -0.0797
-7 6 -3 1.1196 -0.1647
-7 6 -2 -3.1055 0.0413
-7 6 -1 2.4249 -0.2674
-7 6 0 -0.2973 0.1504
-7 6 1 -1.2811 -0.2759
-7 6 2 2.3120 -0.0653
-7 6 3 0.3097 -0.4343
-7 6 4 1.9094 -0.0555
-7 6 5 1.7924 -0.2672
-7 6 6 0.2839 0.0078
-7 6 7 -0.1002 -0.2406
-7 6 8 -0.2544 0.0491
-7 6 9 0.1172 -0.4461
-7 6 10 -0.0569 0.0058
-7 7 -6 -0.4752 0.1594
-7 7 -5 1.3625 0.0120
-7 7 -4 1.5182 0.0101
-7 7 -3 -0.9356 -0.0041
-7 7 -2 2.8743 -0.2472
-7 7 -1 -2.0209 -0.0235
-7 7 0 -0.6775 -0.1382
-7 7 1 1.3639 -0.0215
-7 7 2 -2.2727 -0.1189
-7 7 3 0.4672 0.0307
-7 7 4 1.1553 -0.0666
-7 7 5 1.1108 0.0253
-7 7 6 2.0117 -0.2307
-7 7 7 -0.5327 -0.0333
-7 7 8 -0.4508 -0.0287
-7 7 9 0.1926 0.0654
-7 7 10 -0.0548 -0.5690
-7 8 -6 0.8293 -0.1009
-7 8 -5 -0.1921 -0.0123
-7 8 -4 -0.1709 0.0020
-7 8 -3 2.0909 0.0808
-7 8 -2 -1.7593 -0.0292
-7 8 -1 0.5711 0.3509
-7 8 0 1.6911 -0.0332
-7 8 1 -3.1534 0.2099
-7 8 2 0.8150 -0.0303
-7 8 3 -0.1283 0.2216
-7 8 4 -1.6341 0.0555
-7 8 5 1.5150 0.2648
-7 8 6 0.6882 -0.0487
-7 8 7 -0.0515 0.1654
-7 8 8 -0.0345 0.0543
-7 8 9 -0.0123 0.3432
-7 8 10 0.1533 0.0197
-7 9 -6 -0.3393 0.1329
-7 9 -5 0.8290 -0.0043
-7 9 -4 -0.0433 -0.0184
-7 9 -3 -1.0580 -0.0189
-7 9 -2 0.5513 0.0972
-7 9 -1 1.0306 -0.0367
-7 9 0 -2.0375 0.1109
-7 9 1 2.0951 -0.0024
-7 9 2 -0.8890 0.0899
-7 9 3 -1.8172 -0.0042
-7 9 4 0.9867 0.1029
-7 9 5 0.0036 0.0960
-7 9 6 0.0975 0.1258
-7 9 7 0.5813 -0.1946
-7 9 8 -0.1477 0.0142
-7 9 9 0.0930 0.1361
-7 10 -6 -0.2863 0.1004
-7 10 -5 0.1349 -0.2991
-7 10 -4 0.0091 -0.1461
-7 10 -3 -0.5196 -0.0505
-7 10 -2 0.2451 0.0338
-7 10 -1 -1.5235 -0.1177
-7 10 0 1.8783 0.1027
-7 10 1 0.0057 -0.1793
-7 10 2 -0.2246 -0.0223
-7 10 3 0.8706 -0.2167
-7 10 4 -1.2351 -0.0788
-7 10 5 -0.4919 -0.2746
-7 10 6 0.7045 0.1307
-7 10 7 0.3704 -0.1492
-7 10 8 0.2524 -0.1373
-7 11 -6 0.2372 -0.0117
-7 11 -5 0.5197 -0.0528
-7 11 -4 -0.0574 0.1422
-7 11 -3 -0.3477 0.0592
-7 11 -2 -0.3880 -0.0930
-7 11 -1 0.7273 0.0543
-7 11 0 -0.9687 -0.0260
-7 11 1 -0.1717 -0.0762
-7 11 2 1.3205 -0.0876
-7 11 3 -1.0969 0.1119
-7 11 4 -0.0466 0.0061
-7 11 5 -0.0303 -0.1459
-7 11 6 -0.0754 -0.0695
-7 11 7 0.2224 0.2300
-7 11 8 0.1705 -0.2406
-7 12 -6 -0.8258 -0.0208
-7 12 -5 0.2527 0.0795
-7 12 -4 0.2848 0.1244
-7 12 -3 -0.3954 0.2622
-7 12 -2 -0.1396 -0.0348
-7 12 -1 -0.4428 0.1341
-7 12 0 -0.4677 -0.0751
-7 12 1 0.8914 0.2738
-7 12 2 -0.6615 0.0077
-7 12 3 -0.0941 0.1524
-7 12 4 -0.8322 0.1264
-7 12 5 -0.2920 -0.0920
-7 12 6 -0.4507 -0.1034
-7 12 7 0.6494 0.4140
-7 13 -5 -0.0911 -0.0107
-7 13 -4 0.1657 0.1892
-7 13 -3 0.0931 0.0111
-7 13 -2 -0.2153 0.2268
-7 13 -1 0.0001 -0.0350
-7 13 0 -0.1570 -0.1615
-7 13 1 -1.2181 0.0225
-7 13 2 0.3236 0.0830
-7 13 3 -0.1716 -0.0459
-7 13 4 -0.1443 0.0627
-7 13 5 -0.8392 0.0401
-7 13 6 0.1354 -0.2285
-7 14 -3 -0.1953 0.2575
-7 14 -2 -0.0360 -0.0518
-7 14 -1 -0.3865 -0.2832
-7 14 0 -0.0923 -0.0410
-7 14 1 0.3917 -0.1972
-7 14 2 -0.2134 0.0836
-7 14 3 0.1341 -0.0107
-7 14 4 -0.5477 -0.1153
-7 15 0 0.1445 -0.4368
-7 15 1 -0.3538 -0.0297
-6 0 -4 -2.8739 -1.4058
-6 0 -2 -4.3589 -2.6133
-6 0 0 8.0176 -2.5747
-6 0 2 5.8710 -2.7048
-6 0 4 -3.7691 -2.6502
-6 0 6 -0.5797 -2.3612
-6 0 8 -2.8099 -2.1937
-6 0 10 0.5128 -1.7904
-6 0 12 0.8529 -1.2046
-6 1 -5 -0.7682 0.7556
-6 1 -4 0.1763 0.2069
-6 1 -3 -4.1101 -0.8100
-6 1 -2 -2.7635 -0.1488
-6 1 -1 0.1032 -0.5687
-6 1 0 -2.3427 -0.0038
-6 1 1 9.7125 -0.6468
-6 1 2 3.3178 0.0746
-6 1 3 -1.2995 -0.5810
-6 1 4 1.5232 0.0163
-6 1 5 -1.2325 -0.5798
-6 1 6 -0.0287 -0.0449
-6 1 7 -2.0600 -0.5828
-6 1 8 -0.8187 -0.0008
-6 1 9 0.0374 -0.3776
-6 1 10 -0.3488 0.1675
-6 1 11 1.0075 -0.6311
-6 1 12 0.1814 -0.2220
-6 2 -5 1.7496 0.2057
-6 2 -4 -1.2224 0.2185
-6 2 -3 -1.5812 -0.0733
-6 2 -2 -1.6100 0.5925
-6 2 -1 -5.3556 -0.0945
-6 2 0 1.8782 0.9182
-6 2 1 1.8268 0.0518
-6 2 2 3.7502 0.7844
-6 2 3 4.3408 0.0429
-6 2 4 -1.4799 0.6986
-6 2 5 0.6943 -0.0267
-6 2 6 1.4722 0.8119
-6 2 7 0.5363 0.0224
-6 2 8 -1.0791 0.6027
-6 2 9 -1.2076 0.0301
-6 2 10 0.2679 0.5385
-6 2 11 -0.5583 0.0096
-6 2 12 0.2757 -0.3864
-6 3 -5 1.1089 -0.1899
-6 3 -4 0.2258 -0.0387
-6 3 -3 0.5922 0.1453
-6 3 -2 -2.9360 -0.1662
-6 3 -1 -2.4616 0.4722
-6 3 0 -3.1602 0.1874
-6 3 1 1.4090 0.2324
-6 3 2 4.9795 -0.0573
-6 3 3 -0.1402 0.3307
-6 3 4 1.5369 -0.0192
-6 3 5 2.7852 0.2625
-6 3 6 1.1171 0.0266
-6 3 7 0.4244 0.2292
-6 3 8 -0.4002 -0.0212
-6 3 9 -0.1977 0.3538
-6 3 10 -0.9586 0.0284
-6 3 11 0.4196 -0.2032
-6 3 12 0.7162 0.1472
-6 4 -5 0.9168 -0.0379
-6 4 -4 1.4153 -0.2736
-6 4 -3 -1.1567 -0.1143
-6 4 -2 0.2156 -0.2369
-6 4 -1 -1.7633 0.1616
-6 4 0 -3.4470 -0.4093
-6 4 1 0.1858 -0.0278
-6 4 2 0.4371 -0.5604
-6 4 3 1.7621 -0.0737
-6 4 4 1.5654 -0.5714
-6 4 5 -0.6484 -0.0025
-6 4 6 1.7398 -0.3399
-6 4 7 1.9873 0.0681
-6 4 8 0.6392 -0.4641
-6 4 9 -0.2703 -0.0523
-6 4 10 -0.5967 -0.1818
-6 4 11 -0.8536 0.1279
-6 4 12 -0.1319 -0.6036
-6 5 -5 0.1434 0.2031
-6 5 -4 -0.4571 -0.0505
-6 5 -3 1.0446 -0.0439
-6 5 -2 0.7519 0.1014
-6 5 -1 -3.0689 -0.2074
-6 5 0 -1.3543 -0.0563
-6 5 1 -0.2556 -0.2368
-6 5 2 0.2995 -0.0511
-6 5 3 -0.2687 -0.1489
-6 5 4 -2.2548 0.0394
-6 5 5 1.5233 -0.2069
-6 5 6 1.3985 0.0621
-6 5 7 0.2151 -0.1804
-6 5 8 0.7271 -0.0718
-6 5 9 -0.5032 -0.1326
-6 5 10 -0.6169 0.0531
-6 5 11 -0.0421 0.0398
-6 5 12 0.2679 -0.0506
-6 6 -5 0.1318 -0.0513
-6 6 -4 -1.2578 0.1225
-6 6 -3 0.2405 0.0266
-6 6 -2 -0.9083 0.2537
-6 6 -1 0.3988 0.0317
-6 6 0 -0.7935 0.3764
-6 6 1 -0.3348 -0.0621
-6 6 2 0.2382 0.2771
-6 6 3 -1.2414 0.0640
-6 6 4 0.1472 0.4185
-6 6 5 -2.0425 0.0179
-6 6 6 -2.0076 0.2879
-6 6 7 2.1971 -0.0129
-6 6 8 0.7827 0.2627
-6 6 9 0.3269 -0.0458
-6 6 10 0.3052 0.5077
-6 6 11 -0.4491 0.0470
-6 7 -5 -0.2059 -0.0613
-6 7 -4 0.3711 0.0184
-6 7 -3 -1.7075 0.0862
-6 7 -2 1.8514 0.0173
-6 7 -1 -0.8425 0.0686
-6 7 0 -1.6514 -0.0063
-6 7 1 2.1635 0.0758
-6 7 2 0.6677 0.0231
-6 7 3 -0.7806 0.2124
-6 7 4 -1.0443 0.0346
-6 7 5 -2.1471 0.0635
-6 7 6 0.0263 -0.0260
-6 7 7 0.3764 0.1423
-6 7 8 1.1280 0.0366
-6 7 9 0.1051 0.0894
-6 7 10 -0.1678 -0.1055
-6 7 11 0.1097 0.5398
-6 8 -5 -0.0847 -0.0196
-6 8 -4 -0.7879 -0.2050
-6 8 -3 1.1519 -0.0498
-6 8 -2 -0.0445 -0.1747
-6 8 -1 -0.9857 0.0558
-6 8 0 1.4606 -0.2210
-6 8 1 -0.0060 0.0189
-6 8 2 0.2429 -0.3009
-6 8 3 1.2862 -0.0006
-6 8 4 -0.8786 -0.2887
-6 8 5 -1.1965 -0.1219
-6 8 6 -1.3450 -0.2660
-6 8 7 0.5002 0.0970
-6 8 8 0.9361 -0.2592
-6 8 9 0.0454 0.0235
-6 8 10 0.5194 -0.3438
-6 8 11 -0.0444 0.0238
-6 9 -5 0.0371 0.0992
-6 9 -4 1.3015 0.0435
-6 9 -3 0.3382 0.0148
-6 9 -2 -0.0449 0.0138
-6 9 -1 1.7774 -0.0578
-6 9 0 -2.3351 -0.0583
-6 9 1 0.2235 -0.0630
-6 9 2 1.6584 -0.0476
-6 9 3 -1.2774 -0.0547
-6 9 4 0.6470 -0.0056
-6 9 5 0.2656 -0.1113
-6 9 6 -1.5370 -0.0031
-6 9 7 0.5036 -0.0046
-6 9 8 0.3188 0.0301
-6 9 9 0.1124 -0.5602
-6 9 10 -0.0498 0.0497
-6 10 -5 0.0749 0.1070
-6 10 -4 0.2972 0.1024
-6 10 -3 0.4279 -0.0885
-6 10 -2 1.8043 0.1712
-6 10 -1 -1.3520 0.0050
-6 10 0 0.3877 0.2728
-6 10 1 -0.0615 -0.0269
-6 10 2 -1.7510 0.2444
-6 10 3 1.5865 -0.0203
-6 10 4 0.5058 0.2941
-6 10 5 -1.4429 0.0696
-6 10 6 0.3965 0.0842
-6 10 7 -0.0362 -0.0749
-6 10 8 0.3791 0.2606
-6 10 9 -0.2468 0.0364
-6 10 10 0.2000 -0.3723
-6 11 -5 -0.1574 -0.0939
-6 11 -4 1.2014 -0.0829
-6 11 -3 0.9263 0.0810
-6 11 -2 -0.8808 -0.0048
-6 11 -1 0.9482 0.0184
-6 11 0 -0.3723 0.0965
-6 11 1 -2.1081 0.0421
-6 11 2 0.9972 0.0646
-6 11 3 0.2346 0.0185
-6 11 4 -0.3652 -0.0537
-6 11 5 0.7342 0.1051
-6 11 6 -0.1606 0.0299
-6 11 7 0.0895 -0.0377
-6 11 8 0.1828 -0.0796
-6 11 9 0.3375 -0.0325
-6 12 -5 -0.4687 -0.0299
-6 12 -4 0.3110 -0.0535
-6 12 -3 0.1819 0.0392
-6 12 -2 0.2033 -0.2013
-6 12 -1 0.1453 0.0719
-6 12 0 -0.5088 -0.1957
-6 12 1 0.2511 0.1079
-6 12 2 -0.6540 -0.1551
-6 12 3 0.1011 -0.0087
-6 12 4 0.8809 -0.2755
-6 12 5 -0.4887 -0.0260
-6 12 6 0.1292 -0.2471
-6 12 7 0.5109 -0.0323
-6 12 8 0.4283 -0.0919
-6 13 -5 0.3194 0.0963
-6 13 -4 -0.0496 -0.0513
-6 13 -3 0.0865 0.0112
-6 13 -2 0.4127 0.0899
-6 13 -1 -0.0014 -0.0021
-6 13 0 0.2109 0.0489
-6 13 1 -0.8195 -0.1414
-6 13 2 -0.4498 -0.0311
-6 13 3 1.1724 0.1212
-6 13 4 -0.3120 0.0240
-6 13 5 0.1480 0.1643
-6 13 6 0.2726 -0.0629
-6 13 7 -0.1547 -0.1445
-6 14 -5 -0.4168 -0.0262
-6 14 -4 0.4649 0.0610
-6 14 -3 0.0662 0.1291
-6 14 -2 -0.5302 0.2403
-6 14 -1 0.4050 -0.1540
-6 14 0 0.1867 0.1858
-6 14 1 0.1789 -0.1209
-6 14 2 0.3142 -0.0496
-6 14 3 -0.4994 0.1144
-6 14 4 0.2039 0.5895
-6 14 5 -0.5658 0.0098
-6 14 6 -0.0694 0.3402
-6 15 -4 0.3274 0.0226
-6 15 -3 -0.0643 0.1263
-6 15 -2 0.0326 -0.1287
-6 15 -1 -0.0314 0.0259
-6 15 0 0.1679 -0.0959
-6 15 1 0.2104 -0.3005
-6 15 2 0.1432 -0.0347
-6 15 3 -0.1548 -0.2721
-6 15 4 -0.4510 0.0726
-6 15 5 0.0728 0.8194
-6 16 -1 -0.5201 0.0252
-6 16 0 -0.1681 -0.2888
-6 16 1 0.6130 -0.0728
-5 0 -3 2.4057 1.6851
-5 0 -1 -7.1163 3.0439
-5 0 1 -9.2393 2.8860
-5 0 3 12.9028 2.8967
-5 0 5 1.5707 2.8288
-5 0 7 1.9234 2.4150
-5 0 9 -0.1725 2.0927
-5 0 11 -0.4378 1.6709
-5 0 13 -0.0856 1.0567
-5 1 -4 3.7824 -0.9601
-5 1 -3 1.4104 -0.2506
-5 1 -2 -2.0139 0.9521
-5 1 -1 4.2209 0.1407
-5 1 0 -9.1943 0.5716
-5 1 1 -5.8439 0.0631
-5 1 2 4.0292 0.6696
-5 1 3 -2.3220 -0.0183
-5 1 4 6.8880 0.6984
-5 1 5 2.4840 0.0311
-5 1 6 -0.9561 0.6124
-5 1 7 0.2531 0.0140
-5 1 8 2.3705 0.5383
-5 1 9 0.6528 -0.0375
-5 1 10 -0.9602 0.2660
-5 1 11 -0.5766 -0.0597
-5 1 12 -0.0959 0.8455
-5 1 13 -0.3935 0.1314
-5 2 -4 0.4686 -0.2936
-5 2 -3 0.3228 -0.3249
-5 2 -2 5.5846 0.1668
-5 2 -1 -1.4828 -0.6965
-5 2 0 -0.6517 0.0489
-5 2 1 -3.6459 -0.9718
-5 2 2 -10.6257 -0.0807
-5 2 3 7.1716 -0.9356
-5 2 4 2.4078 -0.0093
-5 2 5 -1.1983 -0.7106
-5 2 6 1.5874 0.0306
-5 2 7 0.8337 -0.7914
-5 2 8 1.1337 0.0034
-5 2 9 0.0330 -0.6612
-5 2 10 -0.0526 -0.0008
-5 2 11 -0.7147 -0.4549
-5 2 12 -1.3612 -0.1439
-5 2 13 -0.2046 0.1696
-5 3 -4 1.6811 0.2699
-5 3 -3 3.4939 -0.0063
-5 3 -2 -1.5712 -0.1126
-5 3 -1 3.3675 0.1196
-5 3 0 3.4476 -0.5333
-5 3 1 -8.3162 -0.1663
-5 3 2 0.5965 -0.3327
-5 3 3 -3.7859 0.0479
-5 3 4 -0.8168 -0.2881
-5 3 5 3.7196 0.0178
-5 3 6 -1.2266 -0.3011
-5 3 7 -0.8497 -0.0662
-5 3 8 0.2575 -0.2688
-5 3 9 1.4534 0.1180
-5 3 10 0.1894 -0.3462
-5 3 11 -0.5483 -0.1462
-5 3 12 -0.1528 -0.0264
-5 3 13 -0.3307 -0.0703
-5 4 -4 1.3895 0.0303
-5 4 -3 -1.4961 0.2826
-5 4 -2 2.3921 0.0633
-5 4 -1 3.9444 0.3810
-5 4 0 -1.0550 -0.1428
-5 4 1 2.2541 0.4366
-5 4 2 -6.6297 0.1069
-5 4 3 -1.7010 0.5878
-5 4 4 2.8418 -0.0085
-5 4 5 -3.2572 0.4819
-5 4 6 -0.9898 0.0020
-5 4 7 0.3360 0.4201
-5 4 8 0.9198 -0.0587
-5 4 9 0.7108 0.3728
-5 4 10 0.8328 0.1418
-5 4 11 0.1125 0.3230
-5 4 12 -0.7413 -0.1658
-5 5 -4 0.5045 -0.1118
-5 5 -3 2.2275 0.0642
-5 5 -2 0.4244 0.0750
-5 5 -1 0.0630 -0.0856
-5 5 0 3.8443 0.1465
-5 5 1 -2.2220 0.0456
-5 5 2 -0.6664 0.2554
-5 5 3 -0.3877 0.0311
-5 5 4 -3.7024 0.1612
-5 5 5 1.5489 0.0262
-5 5 6 0.9770 0.1903
-5 5 7 -2.1888 -0.0801
-5 5 8 -0.3902 0.2023
-5 5 9 0.8238 0.1363
-5 5 10 0.5035 0.1382
-5 5 11 0.5267 -0.0274
-5 5 12 0.3966 -0.3503
-5 6 -4 1.5640 0.0034
-5 6 -3 0.0819 -0.2185
-5 6 -2 -0.4016 -0.0638
-5 6 -1 2.0930 -0.2876
-5 6 0 1.1185 0.0181
-5 6 1 0.0317 -0.3183
-5 6 2 -2.3379 0.0397
-5 6 3 -1.5074 -0.3996
-5 6 4 2.4487 -0.0403
-5 6 5 0.7234 -0.3748
-5 6 6 -2.7173 -0.0083
-5 6 7 -0.7212 -0.3216
-5 6 8 -0.5407 -0.0119
-5 6 9 0.5117 -0.1829
-5 6 10 0.8170 0.1424
-5 6 11 0.2680 -0.5845
-5 7 -4 0.5457 0.1139
-5 7 -3 0.3094 0.0111
-5 7 -2 0.1542 0.0308
-5 7 -1 1.0875 0.0241
-5 7 0 0.1912 -0.1146
-5 7 1 -1.5796 -0.0722
-5 7 2 -0.1226 -0.0983
-5 7 3 -0.0362 -0.0217
-5 7 4 -0.2756 -0.1442
-5 7 5 0.4295 -0.0061
-5 7 6 1.8424 -0.0673
-5 7 7 -2.4177 0.0579
-5 7 8 -1.2732 -0.1329
-5 7 9 0.2202 -0.0264
-5 7 10 -0.3287 -0.1581
-5 7 11 -0.0723 0.1120
-5 8 -4 -0.9179 -0.0065
-5 8 -3 -0.3611 0.1774
-5 8 -2 -0.2182 0.0337
-5 8 -1 -0.2101 0.2114
-5 8 0 1.3979 -0.0370
-5 8 1 0.1683 0.3063
-5 8 2 -2.0640 -0.0219
-5 8 3 -0.1313 0.3188
-5 8 4 0.4627 0.0405
-5 8 5 1.6928 0.3341
-5 8 6 -0.0732 0.0384
-5 8 7 -1.3610 0.2355
-5 8 8 -0.9642 -0.0943
-5 8 9 -0.1126 0.2125
-5 8 10 0.0805 0.0229
-5 8 11 0.2799 0.0608
-5 9 -4 0.4762 -0.0956
-5 9 -3 -0.7586 0.0129
-5 9 -2 -2.3347 -0.0561
-5 9 -1 1.3891 0.0446
-5 9 0 0.4280 0.1432
-5 9 1 -1.0254 0.0374
-5 9 2 0.7671 0.0376
-5 9 3 -0.7952 -0.0534
-5 9 4 -0.1737 0.0854
-5 9 5 1.7336 0.0551
-5 9 6 0.2097 0.0238
-5 9 7 -1.0205 0.0122
-5 9 8 -0.1930 0.0387
-5 9 9 0.6540 -0.1538
-5 9 10 -0.0842 0.1723
-5 9 11 -0.2028 0.1155
-5 10 -4 -1.9834 0.0128
-5 10 -3 -1.0938 -0.1471
-5 10 -2 0.9927 0.0325
-5 10 -1 -1.3555 -0.1970
-5 10 0 0.5290 0.0329
-5 10 1 1.5620 -0.2477
-5 10 2 -1.3972 0.0116
-5 10 3 -0.0233 -0.2180
-5 10 4 0.7250 -0.0511
-5 10 5 -0.4375 -0.3380
-5 10 6 0.3314 -0.0486
-5 10 7 -0.0426 -0.2754
-5 10 8 -0.2995 0.0449
-5 10 9 0.5751 -0.1835
-5 10 10 0.0123 -0.0098
-5 11 -4 0.1955 0.0527
-5 11 -3 0.5264 -0.0347
-5 11 -2 -1.6411 0.1019
-5 11 -1 0.4267 0.0056
-5 11 0 0.5104 -0.0612
-5 11 1 -0.6093 0.0236
-5 11 2 1.2751 -0.0598
-5 11 3 -0.6092 -0.0232
-5 11 4 -1.0777 0.0904
-5 11 5 0.8098 -0.0798
-5 11 6 -0.0950 -0.1643
-5 11 7 -1.2324 0.0145
-5 11 8 0.2754 -0.0690
-5 11 9 -0.1239 0.0626
-5 11 10 0.5257 -0.2781
-5 12 -4 -1.1546 -0.0119
-5 12 -3 -0.1818 0.1420
-5 12 -2 0.9524 0.0144
-5 12 -1 0.0582 0.1725
-5 12 0 -0.0506 0.0174
-5 12 1 1.4410 0.1601
-5 12 2 -0.2451 -0.0601
-5 12 3 -1.4603 0.2595
-5 12 4 0.5384 0.1320
-5 12 5 -0.1799 0.3238
-5 12 6 -1.0837 -0.0853
-5 12 7 0.1472 0.1709
-5 12 8 -0.5824 0.0867
-5 12 9 0.1075 0.0199
-5 13 -4 0.0566 -0.1474
-5 13 -3 0.2493 -0.0487
-5 13 -2 0.5059 -0.0555
-5 13 -1 -0.1818 0.1287
-5 13 0 0.3649 -0.0803
-5 13 1 0.3998 -0.0418
-5 13 2 -0.2144 0.0093
-5 13 3 0.6046 0.1274
-5 13 4 -0.7987 0.0437
-5 13 5 0.2602 0.0488
-5 13 6 -0.0284 0.0073
-5 13 7 -0.8630 -0.0373
-5 13 8 -0.1013 0.0144
-5 14 -4 -0.0448 -0.0186
-5 14 -3 1.1604 -0.2061
-5 14 -2 -0.2728 0.0852
-5 14 -1 -0.0494 -0.0619
-5 14 0 -0.0281 -0.0019
-5 14 1 0.3138 -0.2030
-5 14 2 1.0240 0.0746
-5 14 3 -0.8682 -0.1899
-5 14 4 0.4397 -0.0840
-5 14 5 0.1692 -0.4711
-5 14 6 -0.3053 0.1161
-5 14 7 0.2844 -0.2320
-5 15 -4 -0.0009 0.0175
-5 15 -3 -0.2731 0.0425
-5 15 -2 0.9353 0.1845
-5 15 -1 0.0341 -0.1345
-5 15 0 -0.3980 -0.0090
-5 15 1 -0.4492 0.0574
-5 15 2 0.2451 0.2588
-5 15 3 0.6596 -0.0997
-5 15 4 0.1875 -0.1693
-5 15 5 0.3715 -0.0698
-5 15 6 0.4141 -0.1912
-5 16 -4 -0.2632 -0.0185
-5 16 -3 0.5613 0.2198
-5 16 -2 0.2565 -0.1685
-5 16 -1 0.0050 0.3491
-5 16 0 -0.0203 -0.0586
-5 16 1 0.0001 0.2607
-5 16 2 -0.7606 -0.1291
-5 16 3 0.6191 0.4044
-5 16 4 0.7946 0.0274
-5 17 0 0.5164 -0.4601
-5 17 1 -0.7300 0.0261
-4 0 -2 4.7180 -1.8778
-4 0 0 8.6601 -3.2846
-4 0 2 -15.3992 -3.1499
-4 0 4 -1.9308 -2.9650
-4 0 6 4.6305 -2.8409
-4 0 8 -2.1920 -2.3208
-4 0 10 -0.2403 -1.8886
-4 0 12 -1.4997 -1.5994
-4 1 -3 4.2197 1.1147
-4 1 -2 -2.2772 0.1654
-4 1 -1 4.5712 -0.9603
-4 1 0 3.3804 -0.2082
-4 1 1 1.9693 -0.7050
-4 1 2 4.2202 -0.0041
-4 1 3 -15.1349 -0.7246
-4 1 4 -6.4998 0.0366
-4 1 5 5.3475 -0.7155
-4 1 6 -1.1653 -0.0091
-4 1 7 0.2114 -0.5213
-4 1 8 0.2045 -0.0488
-4 1 9 -0.7719 -0.5601
-4 1 10 0.7629 0.0496
-4 1 11 -0.5390 -0.3412
-4 1 12 0.2523 0.0062
-4 1 13 -1.1542 -0.2281
-4 2 -3 -1.4748 0.2851
-4 2 -2 5.5831 0.3710
-4 2 -1 -1.2805 -0.1244
-4 2 0 2.3370 0.7782
-4 2 1 13.2654 -0.0247
-4 2 2 -8.0105 0.9730
-4 2 3 -5.9866 0.0503
-4 2 4 -0.6246 0.9910
-4 2 5 -6.4249 0.0195
-4 2 6 2.6158 0.7002
-4 2 7 0.8992 -0.0261
-4 2 8 -2.1619 0.7431
-4 2 9 -0.1218 -0.0456
-4 2 10 0.6073 0.6547
-4 2 11 0.6008 0.0156
-4 2 12 -0.5084 0.4710
-4 2 13 0.2864 -0.1742
-4 3 -3 4.9978 -0.3120
-4 3 -2 -3.0491 0.0191
-4 3 -1 -0.5464 0.0949
-4 3 0 8.4362 -0.0303
-4 3 1 -0.3286 0.4863
-4 3 2 8.3454 0.0891
-4 3 3 -1.8072 0.3883
-4 3 4 -11.7648 -0.0054
-4 3 5 2.5913 0.2556
-4 3 6 -0.0799 -0.0336
-4 3 7 -1.8099 0.3690
-4 3 8 -0.5347 0.0846
-4 3 9 -0.4539 0.1844
-4 3 10 -0.3754 -0.1825
-4 3 11 0.6447 0.3694
-4 3 12 0.7385 0.0274
-4 3 13 -0.3259 0.5168
-4 4 -3 -5.2308 -0.0519
-4 4 -2 2.5178 -0.3704
-4 4 -1 3.6015 -0.0898
-4 4 0 -4.7884 -0.4277
-4 4 1 11.2856 0.1569
-4 4 2 4.0771 -0.5213
-4 4 3 -4.9093 -0.0885
-4 4 4 2.9633 -0.5283
-4 4 5 -4.2089 -0.0039
-4 4 6 -1.0479 -0.4946
-4 4 7 1.1085 0.0163
-4 4 8 -1.6233 -0.4763
-4 4 9 -1.3705 0.0411
-4 4 10 0.0389 -0.3410
-4 4 11 -0.2108 -0.0667
-4 4 12 0.0448 0.1213
-4 4 13 0.5313 0.0009
-4 5 -3 2.7451 0.1822
-4 5 -2 -0.9048 -0.0272
-4 5 -1 -3.5835 -0.0724
-4 5 0 5.9232 0.0234
-4 5 1 0.8486 -0.1446
-4 5 2 4.0510 -0.0686
-4 5 3 6.3734 -0.2668
-4 5 4 -5.5848 -0.0118
-4 5 5 0.1820 -0.1613
-4 5 6 2.1686 -0.0105
-4 5 7 -1.4775 -0.1570
-4 5 8 -1.1467 0.0899
-4 5 9 -0.9736 -0.2560
-4 5 10 -0.6910 0.0552
-4 5 11 0.2448 -0.1287
-4 5 12 0.6550 -0.1085
-4 5 13 -0.0497 0.2451
-4 6 -3 -3.9787 -0.0181
-4 6 -2 -1.4594 0.2374
-4 6 -1 2.2232 0.0056
-4 6 0 -2.4504 0.3222
-4 6 1 4.1247 -0.0763
-4 6 2 5.6409 0.3661
-4 6 3 -1.0954 0.0189
-4 6 4 2.2821 0.5114
-4 6 5 -0.1646 0.0714
-4 6 6 -1.1344 0.2900
-4 6 7 1.4513 -0.0631
-4 6 8 -0.1841 0.2721
-4 6 9 -0.2953 0.0910
-4 6 10 -0.2855 0.1488
-4 6 11 0.6785 -0.0256
-4 6 12 0.2176 0.2872
-4 7 -3 -0.4220 -0.1971
-4 7 -2 0.1025 -0.0010
-4 7 -1 -2.3334 0.0560
-4 7 0 0.7111 0.0296
-4 7 1 0.5429 0.1584
-4 7 2 2.1947 -0.0217
-4 7 3 4.4809 0.1155
-4 7 4 -0.9750 0.0468
-4 7 5 -1.2204 0.1129
-4 7 6 1.1102 -0.0270
-4 7 7 1.1583 0.0510
-4 7 8 0.8674 0.0160
-4 7 9 0.2842 0.0998
-4 7 10 0.2462 0.0565
-4 7 11 -0.5845 0.0723
-4 7 12 0.7764 0.0410
-4 8 -3 -0.2172 0.0302
-4 8 -2 -1.3520 -0.1689
-4 8 -1 0.0152 -0.0166
-4 8 0 -1.5477 -0.2720
-4 8 1 0.8512 0.0333
-4 8 2 2.8035 -0.3364
-4 8 3 -0.0638 0.0289
-4 8 4 0.4125 -0.3132
-4 8 5 -1.2609 -0.0523
-4 8 6 0.4082 -0.3403
-4 8 7 1.0189 -0.0588
-4 8 8 1.0762 -0.1702
-4 8 9 0.0015 0.0790
-4 8 10 -0.1270 -0.3001
-4 8 11 0.8389 0.0647
-4 8 12 0.1721 -0.2308
-4 9 -3 0.2202 0.1018
-4 9 -2 0.2609 -0.0186
-4 9 -1 -0.8411 0.0219
-4 9 0 -0.3803 0.0440
-4 9 1 -0.3427 -0.1022
-4 9 2 -0.1524 0.0116
-4 9 3 1.5627 -0.0639
-4 9 4 -0.6368 -0.0684
-4 9 5 0.1838 -0.0586
-4 9 6 -1.6432 -0.0306
-4 9 7 0.6135 -0.0967
-4 9 8 -0.0828 -0.0080
-4 9 9 0.8195 0.0528
-4 9 10 0.7088 0.0993
-4 9 11 -0.4715 -0.2885
-4 10 -3 -0.1497 0.0711
-4 10 -2 1.8169 0.2174
-4 10 -1 -0.0972 0.0380
-4 10 0 -0.8497 0.1245
-4 10 1 -0.1070 -0.0523
-4 10 2 -0.0111 0.2940
-4 10 3 0.6953 0.0489
-4 10 4 0.9222 0.2692
-4 10 5 -2.4646 -0.0205
-4 10 6 -0.3279 0.2951
-4 10 7 -0.0295 0.0269
-4 10 8 0.7154 0.2934
-4 10 9 -0.1307 -0.0511
-4 10 10 0.0014 0.0528
-4 10 11 0.3594 0.0094
-4 11 -3 0.5787 -0.1675
-4 11 -2 -1.1314 0.0319
-4 11 -1 0.8749 -0.0575
-4 11 0 0.8619 -0.0460
-4 11 1 -1.6430 0.0961
-4 11 2 0.5579 0.0483
-4 11 3 0.9616 0.0571
-4 11 4 -0.0803 0.0499
-4 11 5 0.4830 0.0089
-4 11 6 -1.2325 0.0497
-4 11 7 -0.4899 -0.0080
-4 11 8 0.1218 -0.0055
-4 11 9 0.5708 0.1066
-4 11 10 0.5101 -0.0908
-4 12 -3 -0.4848 -0.0127
-4 12 -2 1.2625 -0.0475
-4 12 -1 -0.0020 -0.0475
-4 12 0 -0.4601 -0.1411
-4 12 1 1.0956 0.0298
-4 12 2 -0.4463 -0.1984
-4 12 3 0.2088 0.0204
-4 12 4 1.0887 -0.3230
-4 12 5 -0.6857 0.0070
-4 12 6 0.3067 -0.3152
-4 12 7 -0.2021 0.0760
-4 12 8 0.0574 -0.1463
-4 12 9 0.3344 0.0047
-4 12 10 0.0233 -0.2665
-4 13 -3 0.1000 0.1756
-4 13 -2 -0.1043 -0.0529
-4 13 -1 0.1345 0.0111
-4 13 0 0.7903 0.0232
-4 13 1 -0.7451 -0.0290
-4 13 2 -0.5530 -0.0918
-4 13 3 2.1263 -0.0126
-4 13 4 0.1234 0.0532
-4 13 5 0.2766 -0.0305
-4 13 6 -0.6154 0.0014
-4 13 7 -0.0268 -0.0628
-4 13 8 -0.5607 0.0185
-4 13 9 0.2766 -0.0673
-4 14 -3 -0.0325 -0.1205
-4 14 -2 0.2319 0.1030
-4 14 -1 0.7252 0.0720
-4 14 0 -0.0762 0.1287
-4 14 1 -0.1164 0.0223
-4 14 2 1.2563 0.1927
-4 14 3 -0.4108 -0.1554
-4 14 4 -0.0993 0.1068
-4 14 5 -0.1680 0.0707
-4 14 6 0.6727 0.2881
-4 14 7 -0.8923 0.0485
-4 14 8 0.2336 0.1637
-4 15 -3 -0.2852 -0.2551
-4 15 -2 0.1516 0.0996
-4 15 -1 0.1087 -0.0610
-4 15 0 0.3903 0.0284
-4 15 1 0.2251 -0.0039
-4 15 2 -0.3163 0.0353
-4 15 3 0.1097 -0.0658
-4 15 4 0.2558 -0.0389
-4 15 5 0.0508 0.0501
-4 15 6 -0.7706 -0.0210
-4 15 7 -0.1990 -0.0371
-4 16 -3 -0.0173 0.1011
-4 16 -2 -0.1353 0.0117
-4 16 -1 -0.4973 0.1154
-4 16 0 -0.0339 0.2768
-4 16 1 0.9596 -0.0619
-4 16 2 0.0449 -0.2133
-4 16 3 -0.6934 0.1319
-4 16 4 -1.0458 -0.1141
-4 16 5 -0.2391 -0.0912
-4 16 6 0.0437 -0.5985
-4 17 -3 0.1332 0.4462
-4 17 -2 -0.8807 -0.0713
-4 17 -1 -0.1436 0.5323
-4 17 0 -0.0102 -0.0205
-4 17 1 -0.2114 0.0870
-4 17 2 0.3609 0.0849
-4 17 3 -0.1030 0.5318
-4 17 4 -1.2340 -0.0455
-3 0 -1 16.3590 2.1704
-3 0 1 -4.5614 3.4816
-3 0 3 10.0713 3.4142
-3 0 5 -12.9630 2.9727
-3 0 7 -2.5819 2.6931
-3 0 9 0.2986 2.1991
-3 0 11 0.3151 1.7264
-3 0 13 0.1819 1.2019
-3 1 -2 6.9531 -1.2587
-3 1 -1 6.1211 -0.1219
-3 1 0 2.6283 1.0565
-3 1 1 -0.0876 0.2111
-3 1 2 10.0872 0.7604
-3 1 3 7.2306 -0.0345
-3 1 4 -6.0344 0.7188
-3 1 5 0.4839 -0.0172
-3 1 6 -5.7327 0.7445
-3 1 7 -2.2009 -0.0326
-3 1 8 -0.0481 0.4783
-3 1 9 -1.6122 0.0023
-3 1 10 -0.4613 0.5305
-3 1 11 -0.3663 -0.1320
-3 1 12 0.0997 0.3399
-3 1 13 0.1989 0.0346
-3 1 14 -0.2074 0.0701
-3 2 -2 -0.1323 -0.3396
-3 2 -1 8.2117 -0.4173
-3 2 0 4.8342 0.1765
-3 2 1 0.2933 -0.9226
-3 2 2 0.9866 -0.0250
-3 2 3 9.7499 -0.9495
-3 2 4 12.0827 0.0089
-3 2 5 -6.0184 -0.9901
-3 2 6 -4.1356 -0.0538
-3 2 7 -0.0265 -0.7327
-3 2 8 -2.1843 -0.0141
-3 2 9 -1.3228 -0.6607
-3 2 10 -1.0931 0.0867
-3 2 11 -0.9625 -0.5214
-3 2 12 -0.0152 -0.0219
-3 2 13 0.0948 -0.3925
-3 3 -2 -7.6945 0.2483
-3 3 -1 0.7654 0.0322
-3 3 0 6.7019 -0.1232
-3 3 1 -6.5134 -0.0430
-3 3 2 4.3847 -0.4397
-3 3 3 15.2956 -0.0468
-3 3 4 2.4180 -0.4554
-3 3 5 1.7196 -0.0298
-3 3 6 0.7655 -0.2691
-3 3 7 -3.2366 0.0714
-3 3 8 -0.1610 -0.2849
-3 3 9 0.0095 -0.0464
-3 3 10 -1.5778 -0.2490
-3 3 11 -0.2193 0.1294
-3 3 12 0.0434 -0.2142
-3 3 13 0.0628 -0.1508
-3 4 -2 -4.7675 0.0348
-3 4 -1 2.6979 0.4361
-3 4 0 -7.8720 -0.0228
-3 4 1 1.9088 0.4829
-3 4 2 0.9633 -0.1260
-3 4 3 0.2407 0.6148
-3 4 4 12.1207 0.0999
-3 4 5 4.3483 0.5346
-3 4 6 -3.6864 0.0002
-3 4 7 2.1192 0.4328
-3 4 8 1.1320 -0.0406
-3 4 9 -1.5268 0.3433
-3 4 10 0.1020 0.0151
-3 4 11 -0.1055 0.4391
-3 4 12 0.0744 -0.0663
-3 4 13 0.2468 0.2640
-3 5 -2 -3.2426 -0.1973
-3 5 -1 -10.5007 0.0275
-3 5 0 4.8552 0.1624
-3 5 1 -7.0813 -0.0878
-3 5 2 -7.7983 0.2389
-3 5 3 7.8429 0.0846
-3 5 4 3.6519 0.2530
-3 5 5 1.2740 -0.0021
-3 5 6 3.5914 0.0638
-3 5 7 -0.8416 0.0380
-3 5 8 -0.1900 0.2152
-3 5 9 1.0198 -0.1107
-3 5 10 0.3106 0.2219
-3 5 11 -0.3741 0.0231
-3 5 12 -0.0842 0.2928
-3 5 13 0.2953 -0.1511
-3 6 -2 -6.1504 0.0236
-3 6 -1 3.7649 -0.2565
-3 6 0 -6.0852 0.0049
-3 6 1 -4.4038 -0.4150
-3 6 2 -2.0530 0.0842
-3 6 3 -5.7861 -0.3679
-3 6 4 2.9533 -0.0236
-3 6 5 4.4568 -0.4504
-3 6 6 -1.6937 -0.0183
-3 6 7 1.0185 -0.3556
-3 6 8 0.6291 0.0424
-3 6 9 -0.0586 -0.2610
-3 6 10 0.0586 -0.0570
-3 6 11 -0.1758 -0.0637
-3 6 12 -0.6218 0.0125
-3 6 13 -0.2795 0.0128
-3 7 -2 4.3115 0.1279
-3 7 -1 -4.8773 0.0021
-3 7 0 1.3759 -0.1052
-3 7 1 -1.4893 0.1236
-3 7 2 -8.9658 -0.1267
-3 7 3 -0.9795 -0.0355
-3 7 4 0.4496 -0.1526
-3 7 5 -0.1391 -0.0820
-3 7 6 2.0459 -0.1540
-3 7 7 -1.2899 0.0674
-3 7 8 -1.0502 -0.0560
-3 7 9 0.8738 0.0532
-3 7 10 1.1100 -0.1110
-3 7 11 -0.7126 0.0243
-3 7 12 -1.3785 0.0108
-3 7 13 0.2980 -0.0460
-3 8 -2 -3.5470 0.0281
-3 8 -1 3.1103 0.1670
-3 8 0 0.9973 0.0318
-3 8 1 -2.6307 0.2875
-3 8 2 -0.0247 -0.0319
-3 8 3 -4.4466 0.2779
-3 8 4 -1.1250 -0.0085
-3 8 5 1.0914 0.3460
-3 8 6 -1.3181 0.0253
-3 8 8 1.6487 0.0555
-3 8 9 -0.8385 0.1253
-3 8 10 0.1120 -0.0404
-3 8 11 0.5992 0.1670
-3 8 12 -0.1126 0.0525
-3 9 -2 2.6083 -0.1553
-3 9 -1 -0.6607 -0.0343
-3 9 0 0.9420 0.0236
-3 9 1 2.8016 -0.0230
-3 9 2 -3.9277 0.1447
-3 9 3 -0.8948 0.0238
-3 9 4 -0.4392 0.0445
-3 9 5 0.4628 0.0199
-3 9 6 0.9247 0.0582
-3 9 7 -1.1696 0.0187
-3 9 8 -2.1417 0.0017
-3 9 9 2.4291 -0.0062
-3 9 10 1.0277 0.0231
-3 9 11 -0.1946 -0.0555
-3 9 12 -0.7574 -0.0089
-3 10 -2 -1.2772 -0.0610
-3 10 -1 0.4697 -0.1290
-3 10 0 1.1741 0.0052
-3 10 1 -0.1889 -0.1388
-3 10 2 1.3056 0.0380
-3 10 3 -1.1491 -0.3508
-3 10 4 -0.5949 0.0252
-3 10 5 0.4271 -0.2536
-3 10 6 -0.7400 -0.0454
-3 10 7 -1.0555 -0.3032
-3 10 8 1.8285 0.0333
-3 10 9 -0.4474 -0.1123
-3 10 10 -0.6163 -0.0449
-3 10 11 -0.2544 -0.2712
-3 11 -2 -0.3255 0.1380
-3 11 -1 -0.4681 0.0404
-3 11 0 0.6173 -0.0108
-3 11 1 1.1250 0.0085
-3 11 2 0.2435 -0.0798
-3 11 3 -0.8203 -0.0303
-3 11 4 -0.6232 0.0159
-3 11 5 0.5279 0.0662
-3 11 6 0.8424 -0.0141
-3 11 7 -0.6471 -0.0784
-3 11 8 -1.6880 -0.0218
-3 11 9 0.1634 0.0767
-3 11 10 -0.1976 -0.0512
-3 11 11 -0.2305 -0.0797
-3 12 -2 0.5279 -0.0399
-3 12 -1 0.3106 0.1761
-3 12 0 -0.9001 0.0463
-3 12 1 1.1346 0.1359
-3 12 2 0.9907 -0.0482
-3 12 3 -0.6162 0.1969
-3 12 4 -0.5099 -0.0330
-3 12 5 -0.6354 0.2887
-3 12 6 0.5163 0.1014
-3 12 7 0.2553 0.2709
-3 12 8 0.2587 -0.0477
-3 12 9 -0.7608 0.2790
-3 12 10 -0.6728 0.0456
-3 13 -2 -0.1729 -0.1005
-3 13 -1 -0.2324 0.0063
-3 13 0 0.7727 -0.0704
-3 13 1 -0.0226 -0.0878
-3 13 2 -0.9922 0.0162
-3 13 3 0.6665 0.0281
-3 13 4 0.1152 -0.0061
-3 13 5 0.5494 -0.0193
-3 13 6 -1.0315 0.0527
-3 13 7 0.3842 0.0956
-3 13 8 0.0328 0.0820
-3 13 9 0.5726 -0.0786
-3 13 10 -0.0566 -0.2058
-3 14 -2 -0.5896 -0.0646
-3 14 -1 0.3969 -0.0039
-3 14 0 -0.3174 -0.0327
-3 14 1 -0.5479 -0.1447
-3 14 2 1.0555 0.0654
-3 14 3 -0.6581 -0.1703
-3 14 4 -0.9247 -0.0142
-3 14 5 -1.0575 -0.2961
-3 14 6 1.2229 -0.0551
-3 14 7 0.1973 -0.3262
-3 14 8 0.9684 0.0785
-3 14 9 0.1071 0.0687
-3 15 -2 0.8892 0.1796
-3 15 -1 -0.7644 0.0453
-3 15 0 -0.8319 -0.0193
-3 15 1 0.1563 0.0610
-3 15 2 -0.8364 -0.0722
-3 15 3 -0.4224 0.0270
-3 15 4 1.4459 0.0404
-3 15 5 -0.2283 0.0646
-3 15 6 -1.6161 0.3214
-3 15 7 0.8639 -0.2009
-3 15 8 0.1436 -0.2528
-3 16 -2 0.1752 0.2403
-3 16 -1 -0.1676 0.1162
-3 16 0 0.1726 0.0396
-3 16 1 -0.0027 0.1432
-3 16 2 -0.4961 -0.0617
-3 16 3 0.6740 -0.1465
-3 16 4 -0.3941 0.1298
-3 16 5 -0.6601 0.4214
-3 16 6 0.4661 0.0625
-3 16 7 0.3742 0.5504
-3 17 -2 0.3829 -0.2659
-3 17 -1 0.5507 0.0067
-3 17 0 -0.3437 -0.1185
-3 17 1 -0.0294 0.0426
-3 17 2 -0.5648 -0.2810
-3 17 3 0.3107 0.0309
-3 17 4 1.3582 -0.1495
-3 17 5 0.1280 -0.0735
-3 18 -1 -0.1927 0.3460
-3 18 0 0.1421 -0.0368
-3 18 1 -0.1181 0.2095
-3 18 2 0.6912 0.0765
-2 0 0 20.5799 -2.4631
-2 0 2 24.3967 -3.4782
-2 0 4 11.5121 -3.5191
-2 0 6 2.4946 -2.9790
-2 0 8 -2.4064 -2.4163
-2 0 12 -0.0457 -1.5796
-2 0 14 0.3215 -0.9966
-2 1 -1 -32.3513 1.3937
-2 1 0 -21.0769 0.1182
-2 1 1 41.5432 -0.9521
-2 1 2 3.8697 -0.2425
-2 1 3 1.1082 -0.9390
-2 1 4 -0.0328 0.0617
-2 1 5 10.7276 -0.6627
-2 1 6 5.4149 0.0521
-2 1 7 -0.6865 -0.7142
-2 1 8 2.6187 -0.0009
-2 1 9 -2.4429 -0.5035
-2 1 10 1.3489 0.0177
-2 1 11 -0.3747 -0.4515
-2 1 12 -0.2511 0.0433
-2 1 13 0.2806 -0.5124
-2 1 14 -0.2174 -0.0080
-2 2 -1 -34.0529 0.2180
-2 2 0 4.5036 0.6708
-2 2 1 -5.7497 -0.2851
-2 2 2 8.3202 1.0941
-2 2 3 -3.7843 0.0978
-2 2 4 3.2375 0.9379
-2 2 5 6.6825 -0.0133
-2 2 6 2.3241 0.8202
-2 2 7 5.0258 -0.0109
-2 2 8 -0.0924 0.7412
-2 2 9 2.5292 0.0143
-2 2 10 -0.1817 0.5390
-2 2 11 0.4607 -0.0935
-2 2 12 -0.0992 0.4032
-2 2 13 -0.0656 0.0714
-2 2 14 0.4752 0.0735
-2 3 -1 -18.9345 -0.2433
-2 3 0 -22.5671 -0.1445
-2 3 1 4.3677 0.2965
-2 3 2 0.4455 0.1190
-2 3 3 -5.0766 0.4304
-2 3 4 -8.7197 -0.0713
-2 3 5 -0.0774 0.3654
-2 3 6 8.3309 0.0601
-2 3 7 1.3018 0.2445
-2 3 8 1.8372 -0.0727
-2 3 9 1.3928 0.2893
-2 3 10 1.4580 0.0086
-2 3 11 -0.7217 0.2567
-2 3 12 -0.3467 -0.1253
-2 3 13 0.2596 0.0281
-2 3 14 0.2379 0.0946
-2 4 -1 -5.6401 -0.0120
-2 4 0 -12.1795 -0.5053
-2 4 1 -1.7913 0.1148
-2 4 2 0.1373 -0.5712
-2 4 3 -15.0240 0.0428
-2 4 4 -8.1799 -0.6414
-2 4 5 0.5183 -0.0694
-2 4 6 0.0722 -0.5080
-2 4 7 2.1628 -0.0312
-2 4 8 2.0311 -0.3803
-2 4 9 0.9626 0.0474
-2 4 10 -0.4586 -0.3360
-2 4 11 -0.0654 0.0145
-2 4 12 -0.8256 -0.2800
-2 4 13 0.0452 -0.1588
-2 5 -1 -9.3748 0.1462
-2 5 0 1.9485 0.1524
-2 5 1 0.5699 -0.2133
-2 5 2 -5.8453 0.0517
-2 5 3 -1.8994 -0.3267
-2 5 4 -10.8638 -0.0764
-2 5 5 -7.4084 -0.2134
-2 5 6 1.5257 0.0201
-2 5 7 1.5024 -0.1202
-2 5 8 -0.4094 -0.0315
-2 5 9 0.2017 -0.0879
-2 5 10 1.2254 0.0919
-2 5 11 -0.1536 -0.1648
-2 5 12 -0.7977 -0.0790
-2 5 13 -0.3976 -0.0294
-2 6 -1 9.6429 0.0393
-2 6 0 -1.2822 0.3157
-2 6 1 2.2798 0.0289
-2 6 2 8.6187 0.3759
-2 6 3 -7.0862 -0.0621
-2 6 4 -7.4040 0.3700
-2 6 5 -3.5287 0.0569
-2 6 6 -2.2741 0.4610
-2 6 7 -0.1570 0.0225
-2 6 8 1.0394 0.3417
-2 6 9 0.7160 -0.0892
-2 6 10 -0.5524 0.1969
-2 6 11 0.0814 0.0172
-2 6 12 0.7593 0.2968
-2 6 13 -0.1640 -0.1022
-2 7 -1 -3.1460 -0.1095
-2 7 0 0.8184 -0.0648
-2 7 1 7.6240 0.1523
-2 7 2 1.8311 -0.0618
-2 7 3 3.5417 0.0985
-2 7 4 -2.4188 0.0739
-2 7 5 -5.4501 0.1554
-2 7 6 -0.0670 0.0682
-2 7 7 -0.3135 0.0689
-2 7 8 -2.3026 -0.1118
-2 7 9 -0.0255 0.0829
-2 7 10 0.2407 -0.0637
-2 7 11 0.7065 0.1749
-2 7 12 0.2596 0.0443
-2 7 13 0.1875 0.2151
-2 8 -1 -0.3962 0.0277
-2 8 0 1.6822 -0.1716
-2 8 1 -0.2469 -0.0343
-2 8 2 7.8581 -0.3059
-2 8 3 2.2726 0.0336
-2 8 4 -1.7710 -0.3696
-2 8 5 0.6087 0.0195
-2 8 6 -2.0698 -0.3883
-2 8 7 -2.2986 -0.0069
-2 8 8 0.1398 -0.2470
-2 8 9 -2.2455 -0.1073
-2 8 10 -0.7846 -0.2033
-2 8 11 -0.2829 0.0879
-2 8 12 0.8732 0.0347
-2 9 -1 -0.3165 0.1235
-2 9 0 -4.3586 0.0413
-2 9 1 3.1904 -0.0917
-2 9 2 0.9270 0.0094
-2 9 3 1.5858 -0.0780
-2 9 4 2.7228 0.0252
-2 9 5 -1.7688 -0.0916
-2 9 6 2.0195 -0.0379
-2 9 7 1.1018 -0.1628
-2 9 8 -6.9266 0.0028
-2 9 9 -1.9368 0.0214
-2 9 10 0.6986 0.0242
-2 9 11 0.4129 -0.0585
-2 9 12 -0.6322 0.1010
-2 10 -1 -1.8530 0.0274
-2 10 0 0.1111 0.1742
-2 10 1 -2.5302 0.0214
-2 10 2 1.5207 0.2482
-2 10 3 2.9164 -0.0373
-2 10 4 -1.0024 0.2988
-2 10 5 2.1857 0.0291
-2 10 6 -0.2526 0.2826
-2 10 7 -1.4921 0.0329
-2 10 8 0.5000 0.1714
-2 10 9 -2.1926 -0.0181
-2 10 10 -0.7590 0.3711
-2 10 11 -0.1779 0.0297
-2 11 -1 1.6965 -0.0645
-2 11 0 -1.3490 -0.0318
-2 11 1 -0.8259 -0.0093
-2 11 2 0.2073 -0.0630
-2 11 3 -1.1310 0.0765
-2 11 4 2.4524 0.0020
-2 11 5 -0.7553 0.1235
-2 11 6 1.1028 0.0080
-2 11 7 1.8287 0.0488
-2 11 8 -2.1434 0.1092
-2 11 9 -1.3376 0.0913
-2 11 10 0.9482 -0.1366
-2 11 11 1.0149 -0.0765
-2 12 -1 0.2867 -0.0765
-2 12 0 -0.1491 -0.1545
-2 12 1 0.1461 -0.0001
-2 12 2 -1.2584 -0.1867
-2 12 3 0.5431 0.0134
-2 12 4 -0.6902 -0.1776
-2 12 5 0.2185 -0.0352
-2 12 6 0.0140 -0.2797
-2 12 7 0.4088 -0.0714
-2 12 8 0.3965 -0.1995
-2 12 9 -0.0663 0.1605
-2 12 10 0.5771 0.1680
-2 13 -1 -0.2882 0.1018
-2 13 0 0.6131 0.0636
-2 13 1 -0.5348 -0.0850
-2 13 2 -0.4805 0.0360
-2 13 3 -0.4632 -0.0441
-2 13 4 -0.1312 -0.0141
-2 13 5 0.4566 0.0785
-2 13 6 -0.3619 -0.0262
-2 13 7 -0.5532 -0.0045
-2 13 8 -0.8582 -0.0890
-2 13 9 0.3037 0.0499
-2 13 10 0.4774 0.2311
-2 14 -1 1.1616 0.0292
-2 14 0 -0.2202 0.0834
-2 14 1 -0.0250 0.0424
-2 14 2 0.7680 0.1389
-2 14 3 -0.2366 0.0411
-2 14 4 -1.0527 0.1397
-2 14 5 -0.7670 -0.0080
-2 14 6 0.3609 0.2933
-2 14 7 -0.5225 0.0997
-2 14 8 0.0679 0.1172
-2 14 9 -0.2880 -0.0749
-2 15 -1 -0.2714 -0.0151
-2 15 0 -0.1900 0.0227
-2 15 1 -0.1685 -0.0891
-2 15 2 0.3284 0.0499
-2 15 3 -0.6865 0.0304
-2 15 4 0.4385 0.0656
-2 15 5 0.9713 -0.0417
-2 15 6 -0.7278 -0.0631
-2 15 7 -0.6519 0.1940
-2 15 8 -0.3364 0.2097
-2 16 -1 -0.0998 0.0037
-2 16 0 0.4764 0.0122
-2 16 1 0.5847 -0.0263
-2 16 2 0.1407 -0.0402
-2 16 3 0.3023 0.0068
-2 16 4 -1.9637 -0.1473
-2 16 5 -0.1626 0.0888
-2 16 6 1.2953 -0.5999
-2 16 7 -0.1237 -0.0386
-2 17 -1 0.7920 -0.2567
-2 17 0 -0.3886 -0.0009
-2 17 1 -0.9112 -0.1871
-2 17 2 0.6533 0.0332
-2 17 3 0.1241 0.0672
-2 17 4 -0.2699 -0.0050
-2 17 5 0.0499 0.2667
-2 17 6 -0.2147 -0.0225
-2 18 -1 -0.2535 0.0490
-2 18 0 0.3771 -0.4230
-2 18 1 -0.5788 0.0101
-2 18 2 1.0170 -0.1432
-2 18 3 0.7429 -0.0473
-2 18 4 -0.9653 -0.2132
-1 0 1 -83.4805 3.5099
-1 0 3 14.2719 3.4059
-1 0 5 -3.1799 3.2572
-1 0 7 3.9988 2.7205
-1 0 9 4.5141 2.1427
-1 0 11 0.4535 1.7473
-1 0 13 0.0153 1.3730
-1 1 0 -65.4982 -0.7722
-1 1 1 -9.1734 0.0272
-1 1 2 -19.9032 0.7663
-1 1 3 -15.7144 0.0424
-1 1 4 4.5479 0.9302
-1 1 5 -7.2915 -0.0375
-1 1 6 -0.1626 0.6046
-1 1 7 -1.1266 -0.0114
-1 1 8 4.0534 0.6295
-1 1 9 0.0859 0.0055
-1 1 10 1.4128 0.4276
-1 1 11 0.1818 -0.0241
-1 1 12 0.3121 0.4054
-1 1 13 -0.1026 -0.0413
-1 1 14 -0.1778 0.1815
-1 2 0 33.5534 -0.2467
-1 2 1 -40.5355 -0.8609
-1 2 2 -34.0258 0.2058
-1 2 3 13.0041 -1.1563
-1 2 4 -8.9121 -0.0819
-1 2 5 -6.5099 -0.9811
-1 2 6 -7.5785 -0.0050
-1 2 7 -0.3500 -0.7389
-1 2 8 -0.0798 -0.0012
-1 2 9 1.5564 -0.6168
-1 2 10 0.4634 0.0304
-1 2 11 1.0223 -0.5195
-1 2 12 0.0645 0.0024
-1 2 13 -0.0495 -0.4237
-1 2 14 -0.2371 -0.0339
-1 3 0 -4.9925 0.1098
-1 3 1 -11.8777 0.2140
-1 3 2 4.0936 -0.6275
-1 3 3 -10.3547 -0.1640
-1 3 4 2.2368 -0.3844
-1 3 5 -9.0241 0.0784
-1 3 6 -6.4539 -0.3131
-1 3 7 -2.5983 -0.0268
-1 3 8 -0.6219 -0.1641
-1 3 9 1.1771 0.0231
-1 3 10 0.9696 -0.3535
-1 3 11 0.6272 0.0215
-1 3 12 1.3701 -0.1482
-1 3 13 -0.6693 -0.0263
-1 3 14 0.0150 -0.4235
-1 4 0 18.8178 0.1945
-1 4 1 6.8431 0.5417
-1 4 2 -8.6761 -0.0815
-1 4 3 7.8274 0.5256
-1 4 4 3.5938 0.0586
-1 4 5 -2.3634 0.6856
-1 4 6 -5.6688 0.0244
-1 4 7 -3.9714 0.4717
-1 4 8 0.4098 -0.0295
-1 4 9 -0.5769 0.4061
-1 4 10 0.3633 -0.0299
-1 4 11 2.3971 0.1887
-1 4 12 0.7187 0.0068
-1 4 13 0.2007 0.1333
-1 5 0 8.5717 -0.0376
-1 5 1 0.3281 -0.1358
-1 5 2 4.7343 0.2184
-1 5 3 11.3482 0.0384
-1 5 4 6.9913 0.3447
-1 5 5 0.3461 0.1365
-1 5 6 -3.4955 0.2047
-1 5 7 -1.7432 -0.1069
-1 5 8 -1.4971 0.0977
-1 5 9 -0.1111 -0.0162
-1 5 10 0.4335 0.1258
-1 5 11 0.5125 -0.0593
-1 5 12 1.2023 0.1653
-1 5 13 -0.0611 0.0326
-1 6 0 1.1940 -0.0806
-1 6 1 -4.3360 -0.3613
-1 6 3 4.6002 -0.3798
-1 6 4 8.6988 0.0396
-1 6 5 4.4586 -0.4383
-1 6 6 -0.7582 -0.0807
-1 6 7 -1.4475 -0.4283
-1 6 8 -0.9789 -0.0502
-1 6 9 -1.0799 -0.2572
-1 6 10 -0.0367 -0.0078
-1 6 11 -0.0533 -0.2409
-1 6 12 -0.2763 0.0403
-1 6 13 0.3432 0.0344
-1 7 0 -7.7917 0.0743
-1 7 1 -2.0397 0.0053
-1 7 2 -6.7664 -0.1837
-1 7 3 5.0461 0.0255
-1 7 4 6.9792 -0.2259
-1 7 5 3.1217 -0.0899
-1 7 6 1.4079 -0.1862
-1 7 7 0.3349 -0.1009
-1 7 8 -0.7766 -0.0679
-1 7 9 -1.0891 0.0469
-1 7 10 -0.9269 -0.0506
-1 7 11 -0.2151 0.0171
-1 7 12 -0.1052 -0.0222
-1 7 13 -0.0581 -0.0965
-1 8 0 2.7498 0.0305
-1 8 1 -9.9130 0.2174
-1 8 2 -2.7949 0.0247
-1 8 3 -0.2794 0.2961
-1 8 4 1.1467 -0.0506
-1 8 5 3.5810 0.3414
-1 8 6 0.6249 -0.0032
-1 8 7 0.2257 0.2617
-1 8 8 2.4961 -0.0635
-1 8 9 -0.5925 0.3718
-1 8 10 -0.5981 0.0190
-1 8 11 0.1865 0.0647
-1 8 12 -0.4127 -0.0060
-1 9 0 -3.1554 -0.0935
-1 9 1 -1.6020 -0.0506
-1 9 2 -5.2073 0.1123
-1 9 3 -3.3339 -0.0010
-1 9 4 1.8793 0.1156
-1 9 5 0.0765 0.0371
-1 9 6 -0.4579 0.1418
-1 9 7 2.5451 0.0434
-1 9 8 1.2416 0.1336
-1 9 9 0.7533 -0.0614
-1 9 10 -0.3791 0.0346
-1 9 11 0.2403 0.0145
-1 9 12 0.4691 0.2642
-1 10 0 3.9437 -0.0355
-1 10 1 -0.6730 -0.2410
-1 10 2 -3.3701 -0.0072
-1 10 3 0.2260 -0.1813
-1 10 4 -2.1712 0.0500
-1 10 5 -0.4718 -0.2519
-1 10 6 -0.1402 -0.0167
-1 10 7 -2.1482 -0.2735
-1 10 8 2.6539 0.0313
-1 10 9 2.1798 -0.0875
-1 10 10 -0.3401 0.0346
-1 10 11 -0.6256 -0.0115
-1 10 12 0.0613 -0.0208
-1 11 0 2.5231 0.0563
-1 11 1 -0.5477 0.0500
-1 11 2 1.1397 -0.0453
-1 11 3 -2.1464 0.0105
-1 11 4 -0.3231 -0.1281
-1 11 5 0.0784 -0.0280
-1 11 6 -2.1705 -0.0091
-1 11 7 -0.7770 -0.0322
-1 11 8 0.3102 -0.0386
-1 11 9 0.2938 0.0802
-1 11 10 -0.4311 0.0297
-1 11 11 0.1662 -0.0157
-1 12 0 -0.3005 0.0032
-1 12 1 2.5800 0.0951
-1 12 2 -0.4533 0.0004
-1 12 3 1.0815 0.2067
-1 12 4 0.6117 0.0168
-1 12 5 -1.5741 0.1758
-1 12 6 -0.5867 -0.0135
-1 12 7 -1.4303 0.2339
-1 12 8 -0.9606 -0.0083
-1 12 9 0.3695 0.1531
-1 12 10 0.5083 0.0057
-1 12 11 -0.1379 0.5272
-1 13 0 1.0918 0.0073
-1 13 1 -1.1627 0.0336
-1 13 2 0.0878 0.0406
-1 13 3 1.7191 0.0046
-1 13 4 0.3675 0.0541
-1 13 5 1.3754 -0.0505
-1 13 6 -0.6476 0.0156
-1 13 7 -2.0806 0.1354
-1 13 8 -0.6977 0.1257
-1 13 9 0.5705 -0.1665
-1 13 10 0.2104 -0.1484
-1 14 0 -0.3950 0.0252
-1 14 1 -0.5117 -0.0955
-1 14 2 0.6194 -0.0450
-1 14 3 -0.1571 -0.0740
-1 14 4 0.9634 0.0382
-1 14 5 -0.0647 -0.2152
-1 14 6 -0.3095 -0.0354
-1 14 7 0.0545 -0.3394
-1 14 8 -0.1519 0.1942
-1 14 9 0.1219 0.0829
-1 15 0 -1.0054 -0.0151
-1 15 1 0.0465 0.0589
-1 15 2 -0.4584 -0.0401
-1 15 3 0.1293 -0.0295
-1 15 4 0.9002 -0.0136
-1 15 5 -0.0296 0.1029
-1 15 6 0.0584 0.1337
-1 15 7 -0.1874 -0.1888
-1 15 8 -0.0269 -0.2147
-1 16 0 0.5332 0.0847
-1 16 1 0.0715 0.0335
-1 16 2 -0.3796 0.0066
-1 16 3 0.6499 0.1378
-1 16 4 -0.1037 -0.1134
-1 16 5 -0.3964 -0.3210
-1 16 6 -0.4359 0.2618
-1 16 7 0.5178 0.4831
-1 17 0 0.2251 -0.0054
-1 17 1 -0.2870 -0.0187
-1 17 2 -0.9043 0.1226
-1 17 3 -0.0994 0.1042
-1 17 4 1.4885 -0.0198
-1 17 5 0.0012 -0.2167
-1 17 6 -0.6989 -0.3332
-1 18 0 0.1363 -0.0352
-1 18 1 -0.0475 0.6443
-1 18 2 -0.2105 0.0004
-1 18 3 -0.4362 0.4444
-1 18 4 -0.0521 0.1238
0 0 2 -17.0484 -3.9717
0 0 4 -22.6031 -3.2827
0 0 6 -2.5767 -2.9430
0 0 8 -3.8472 -2.4147
0 0 10 2.2722 -1.8967
0 0 12 0.5561 -1.4184
0 1 2 38.3396 -0.2740
0 1 3 -41.1148 -0.7335
0 1 4 5.3506 0.0220
0 1 5 0.3066 -0.7926
0 1 6 -1.1456 0.0287
0 1 7 -2.7229 -0.5408
0 1 8 -1.3146 0.0104
0 1 9 -0.6506 -0.5529
0 1 10 -0.0041 -0.0294
0 1 11 1.5754 -0.4336
0 1 12 0.2863 0.0049
0 1 13 -0.1796 -0.3081
0 1 14 0.2779 -0.1154
0 2 0 44.5143 1.0984
0 2 1 51.9501 0.1979
0 2 2 -19.2097 0.8885
0 2 3 26.2285 -0.0566
0 2 4 -4.3083 1.1042
0 2 5 2.1316 0.0459
0 2 6 4.3425 0.9084
0 2 7 -1.5083 0.0180
0 2 8 -2.6084 0.6821
0 2 9 -1.7163 0.0229
0 2 10 1.0522 0.4927
0 2 11 0.3079 -0.0430
0 2 12 -0.1303 0.5147
0 2 13 0.9376 -0.0275
0 2 14 0.0041 0.0860
0 3 1 -4.4749 0.1527
0 3 2 47.2669 -0.0157
0 3 3 -11.1990 0.6236
0 3 4 2.1398 0.2071
0 3 5 12.1186 0.4138
0 3 6 2.2612 -0.0659
0 3 7 1.3157 0.2853
0 3 8 -1.7808 -0.0092
0 3 9 -0.4068 0.1787
0 3 10 -0.3438 0.0527
0 3 11 -1.3733 0.2012
0 3 12 0.4917 -0.0414
0 3 13 -0.1039 0.3387
0 3 14 0.5765 0.1071
0 4 0 -14.3440 -0.5417
0 4 1 27.9657 -0.1392
0 4 2 -15.3406 -0.4363
0 4 3 1.3848 0.1321
0 4 4 9.3997 -0.5405
0 4 5 3.1171 -0.0382
0 4 6 6.6824 -0.5867
0 4 7 1.5666 -0.0670
0 4 8 -0.1173 -0.4247
0 4 9 -1.4570 -0.0177
0 4 10 -1.3251 -0.3903
0 4 11 -0.0491 0.1373
0 4 12 -1.2629 -0.1277
0 4 13 0.4258 0.0237
0 5 1 -12.8178 -0.0367
0 5 2 -0.5661 0.0157
0 5 3 -2.5088 -0.3241
0 5 4 -5.7506 -0.0577
0 5 5 6.5321 -0.3161
0 5 6 4.1441 -0.1384
0 5 7 1.9217 -0.1922
0 5 8 -0.1067 0.0286
0 5 9 -0.4416 -0.0506
0 5 10 0.3567 0.0125
0 5 11 -1.5087 -0.2432
0 5 12 -0.6432 0.1382
0 5 13 -0.1238 0.1552
0 6 0 2.1369 0.2885
0 6 1 1.7555 0.0957
0 6 2 -5.4633 0.3414
0 6 3 -13.4032 -0.0764
0 6 4 -1.8766 0.3862
0 6 5 0.4408 -0.0837
0 6 6 1.9085 0.3560
0 6 7 2.1210 -0.0091
0 6 8 0.8527 0.3947
0 6 9 0.2633 -0.0278
0 6 10 -0.6320 0.2325
0 6 11 0.6637 0.0201
0 6 12 0.0382 0.1403
0 6 13 -0.6271 0.0741
0 7 1 7.7460 -0.0132
0 7 2 -4.1000 -0.0001
0 7 3 -6.3573 0.2352
0 7 4 -6.1522 -0.0212
0 7 5 -2.3540 0.1869
0 7 6 1.9344 0.0195
0 7 7 0.9769 0.1285
0 7 8 0.4747 0.0262
0 7 9 0.4507 0.1803
0 7 10 0.3139 -0.0856
0 7 11 -0.2863 -0.0158
0 7 12 0.3154 -0.0248
0 7 13 0.1272 0.1345
0 8 0 11.7368 -0.2818
0 8 1 5.3134 -0.0017
0 8 2 1.8096 -0.2177
0 8 3 -1.8640 0.0100
0 8 4 -5.4193 -0.2679
0 8 5 -2.1082 0.0164
0 8 6 0.1698 -0.2298
0 8 7 0.1010 0.0095
0 8 8 -0.1210 -0.2676
0 8 9 -0.1093 -0.0153
0 8 10 -0.1410 -0.2032
0 8 11 0.6347 -0.0924
0 8 12 0.2209 -0.2849
0 9 1 5.7702 0.0002
0 9 2 5.8992 0.0162
0 9 3 -2.4447 -0.1181
0 9 4 -1.2254 -0.0096
0 9 5 -0.6631 -0.1220
0 9 6 -0.0768 -0.0616
0 9 7 0.8845 -0.0802
0 9 8 -1.7357 0.0321
0 9 9 -0.8140 0.0088
0 9 10 0.0552 -0.0112
0 9 11 -0.2878 -0.2155
0 9 12 -0.0612 -0.0929
0 10 0 -1.0672 0.1988
0 10 1 5.2885 0.0344
0 10 2 1.6117 0.1292
0 10 3 2.8269 -0.0142
0 10 4 0.4124 0.1690
0 10 5 -1.3820 -0.0286
0 10 6 1.8392 0.3345
0 10 7 0.2510 -0.0154
0 10 8 -0.7951 0.1343
0 10 9 -1.5330 0.0129
0 10 10 -0.3219 0.3068
0 10 11 0.5123 -0.0335
0 10 12 -0.0072 -0.3445
0 11 1 -2.1314 -0.0452
0 11 2 2.5541 0.0037
0 11 3 0.5244 0.0750
0 11 4 -0.1505 -0.0228
0 11 5 2.6573 0.0299
0 11 6 0.4658 0.0540
0 11 7 1.2352 0.1773
0 11 8 -0.1453 0.0030
0 11 9 -1.1890 -0.1044
0 11 10 -0.3541 -0.0493
0 11 11 0.0285 0.1032
0 12 0 -3.8583 -0.0522
0 12 1 1.0275 -0.0976
0 12 2 -0.5532 -0.1622
0 12 3 -1.6932 0.0434
0 12 4 1.1427 -0.1689
0 12 5 -0.3305 0.0434
0 12 6 1.6783 -0.2175
0 12 7 2.3489 -0.0337
0 12 8 -0.0292 -0.2031
0 12 9 -1.0592 0.1027
0 12 10 -0.4973 -0.0326
0 12 11 0.5191 -0.0722
0 13 1 -0.9021 -0.0217
0 13 2 -1.5441 0.0371
0 13 3 -0.6097 0.0025
0 13 4 -1.9920 0.0141
0 13 5 0.6143 -0.0456
0 13 6 1.9580 0.0335
0 13 7 0.4682 -0.0154
0 13 8 0.1802 -0.1287
0 13 9 -0.3925 -0.0613
0 13 10 -0.4809 0.1188
0 14 0 1.0626 0.1573
0 14 1 -0.3348 0.0437
0 14 2 -0.1001 0.0914
0 14 3 -1.1185 -0.0364
0 14 4 -1.4185 0.0010
0 14 5 -0.6292 -0.0399
0 14 6 -0.4581 0.1320
0 14 7 1.4243 0.1033
0 14 8 0.4741 0.1734
0 14 9 -0.8724 -0.1534
0 15 1 0.6599 0.0130
0 15 2 -0.0213 -0.0031
0 15 3 -1.1824 0.0567
0 15 4 0.0887 0.0264
0 15 5 -1.0299 -0.0933
0 15 6 0.0805 -0.1015
0 15 7 -0.0901 0.1383
0 15 8 -0.2468 0.0844
0 16 0 1.5465 0.1309
0 16 1 0.7730 0.0028
0 16 2 -1.2961 0.1187
0 16 3 0.6679 -0.0822
0 16 4 -0.8879 -0.1534
0 16 5 -0.1427 0.1391
0 16 6 -0.4356 -0.3972
0 16 7 -0.4896 -0.1031
0 17 1 -0.1220 -0.1254
0 17 2 0.6449 -0.0417
0 17 3 -0.4108 -0.2100
0 17 4 0.1375 0.0312
0 17 5 -0.4412 0.6781
0 17 6 -0.4638 0.0288
0 18 0 0.2173 -0.5259
0 18 1 -0.1192 -0.0215
0 18 2 0.2310 -0.5017
0 18 3 0.6442 0.0199
0 18 4 -0.2992 -0.3817
1 0 1 -5.3390 2.5278
1 0 3 55.2735 3.3523
1 0 5 0.8850 3.0454
1 0 7 -0.1862 2.6502
1 0 9 -1.7911 2.0441
1 0 11 -1.5912 1.5300
1 0 13 0.1193 1.2401
1 1 1 -39.7208 -0.3673
1 1 2 51.1859 1.3492
1 1 3 -7.4319 0.3313
1 1 4 13.6002 0.6817
1 1 5 5.8853 -0.0204
1 1 6 -3.0099 0.6602
1 1 7 1.9880 -0.0337
1 1 8 1.7274 0.5390
1 1 9 0.2127 0.0026
1 1 10 -2.4924 0.3973
1 1 11 -0.2065 -0.0014
1 1 12 -0.4688 0.4331
1 1 13 -0.3305 -0.0895
1 1 14 -0.0668 0.1034
1 2 1 6.9783 -0.4714
1 2 2 -41.4461 0.0893
1 2 3 23.6282 -0.8437
1 2 4 7.3570 0.0288
1 2 5 -7.6551 -0.9528
1 2 6 4.6883 0.0009
1 2 7 1.1483 -0.8729
1 2 8 0.9603 -0.0325
1 2 9 -0.6200 -0.5764
1 2 10 -0.1173 0.0342
1 2 11 -0.8677 -0.4881
1 2 12 -0.7446 0.0052
1 2 13 0.1975 -0.1175
1 2 14 -0.2625 0.0069
1 3 1 -51.6632 0.0202
1 3 2 20.7639 -0.1178
1 3 3 -1.7445 -0.0333
1 3 4 -14.5060 -0.5894
1 3 5 4.1739 -0.1382
1 3 6 -2.9371 -0.3503
1 3 7 0.0165 0.0569
1 3 8 2.5379 -0.2725
1 3 9 0.7950 -0.0147
1 3 10 -0.6609 -0.2203
1 3 11 -0.1686 0.1031
1 3 12 0.1299 -0.0949
1 3 13 -0.7969 0.0041
1 4 1 18.0888 0.5094
1 4 2 -8.0302 -0.0136
1 4 3 -10.2944 0.3876
1 4 4 4.1027 -0.1744
1 4 5 -10.1112 0.5203
1 4 6 -2.4309 0.0084
1 4 7 1.5064 0.4635
1 4 8 0.4901 0.0452
1 4 9 0.5274 0.4417
1 4 10 -0.1175 0.0149
1 4 11 0.4418 0.1760
1 4 12 -0.2975 0.0544
1 4 13 -0.2172 0.4074
1 5 1 -4.1105 0.0177
1 5 2 6.7732 0.1307
1 5 3 12.6715 -0.0563
1 5 4 -13.7715 0.2575
1 5 5 -5.7742 -0.0321
1 5 6 -0.6953 0.2904
1 5 7 -1.0540 0.0864
1 5 8 1.1515 0.1579
1 5 9 -0.1552 -0.0462
1 5 10 -0.3190 0.1208
1 5 11 -0.0396 0.0622
1 5 12 -0.1610 0.0916
1 5 13 0.0157 0.0753
1 6 1 4.5747 -0.3823
1 6 2 14.5382 -0.0622
1 6 3 -0.1144 -0.2413
1 6 4 1.5382 0.0322
1 6 5 -3.3264 -0.2991
1 6 6 -4.6801 0.0354
1 6 7 0.1206 -0.2824
1 6 8 0.0535 -0.0412
1 6 9 0.0410 -0.3593
1 6 10 -0.5193 -0.0188
1 6 11 -0.6430 -0.2767
1 6 12 0.1237 0.1095
1 6 13 -0.2436 -0.0382
1 7 1 1.5882 0.0306
1 7 2 5.5770 -0.0171
1 7 3 8.6295 0.0083
1 7 4 1.5400 -0.1752
1 7 5 -3.3548 -0.0288
1 7 6 -0.9959 -0.1058
1 7 7 0.1789 -0.0267
1 7 8 0.5218 -0.1229
1 7 9 -0.8386 0.0073
1 7 10 -0.7705 -0.0840
1 7 11 -0.6194 -0.0422
1 7 12 -0.5281 -0.2792
1 7 13 -0.0088 0.0140
1 8 1 -2.4216 0.2487
1 8 2 1.0067 0.0219
1 8 3 6.0486 0.2059
1 8 4 2.7474 -0.0206
1 8 5 0.4346 0.2887
1 8 6 -1.3912 0.0190
1 8 7 -0.1927 0.2789
1 8 8 0.7147 -0.0669
1 8 9 0.1378 0.2545
1 8 10 -0.5811 -0.0193
1 8 11 -0.5393 0.0579
1 8 12 -0.2348 -0.0905
1 9 1 -6.8542 -0.0427
1 9 2 1.1663 0.0051
1 9 3 1.1872 0.0053
1 9 4 1.6938 0.1103
1 9 5 0.6518 0.0438
1 9 6 -1.1986 0.1307
1 9 7 1.2398 0.0053
1 9 8 1.5788 -0.0164
1 9 9 0.4256 -0.0477
1 9 10 -0.3485 0.2325
1 9 11 -0.7366 -0.0547
1 9 12 -0.2655 -0.1998
1 10 1 -1.2446 -0.1629
1 10 2 -2.8743 0.0012
1 10 3 -0.0432 -0.1426
1 10 4 0.8684 0.0308
1 10 5 -1.5939 -0.2274
1 10 6 0.8746 -0.0304
1 10 7 0.5210 -0.2485
1 10 8 1.0222 0.0680
1 10 9 0.9734 -0.1416
1 10 10 -0.1655 -0.0937
1 10 11 -0.5229 -0.2124
1 10 12 -0.1114 0.0836
1 11 1 -2.5144 0.0425
1 11 2 -2.1817 -0.0436
1 11 3 0.7790 -0.0146
1 11 4 -1.7555 -0.0301
1 11 5 -0.5235 0.0091
1 11 6 -0.9313 -0.0507
1 11 7 0.5150 -0.0369
1 11 8 0.8910 -0.1259
1 11 9 0.5369 0.0251
1 11 10 0.5376 -0.1301
1 11 11 -0.3021 0.0197
1 12 1 -0.0142 0.1699
1 12 2 1.5147 -0.0427
1 12 3 -0.3246 0.0737
1 12 4 -0.1153 -0.0324
1 12 5 -2.1955 0.1004
1 12 6 -1.1306 0.0065
1 12 7 0.4758 0.2058
1 12 8 0.2612 -0.0351
1 12 9 0.7231 0.1570
1 12 10 0.1560 0.1165
1 13 1 0.9273 0.0152
1 13 2 0.1729 -0.0852
1 13 3 2.4806 -0.0652
1 13 4 0.7748 0.0151
1 13 5 -1.5221 0.0426
1 13 6 -0.8373 0.0706
1 13 7 -0.7486 0.0119
1 13 8 0.1115 0.0912
1 13 9 0.4009 -0.0482
1 13 10 0.2567 -0.3712
1 14 1 0.6888 0.0132
1 14 2 2.0328 -0.0019
1 14 3 1.6140 -0.0857
1 14 4 0.6090 0.0623
1 14 5 0.4065 -0.1524
1 14 6 -1.2598 -0.1144
1 14 7 -0.6279 -0.2206
1 14 8 0.4323 0.1337
1 14 9 0.2285 -0.0179
1 15 1 0.4478 -0.0415
1 15 2 2.2615 -0.1823
1 15 3 0.5635 0.1114
1 15 4 0.9508 0.1661
1 15 5 0.4303 -0.0099
1 15 6 -0.0297 0.1365
1 15 7 0.0197 -0.2119
1 15 8 -0.0816 -0.1923
1 16 1 0.5670 -0.1117
1 16 2 -0.0821 0.0348
1 16 3 0.9362 0.0620
1 16 4 0.8255 -0.1370
1 16 5 0.6318 -0.2096
1 16 6 0.4593 0.1767
1 16 7 -0.2918 0.2592
1 17 1 -0.6032 0.0420
1 17 2 0.5624 0.0251
1 17 3 -0.2652 -0.0279
1 17 4 0.2710 -0.0963
1 17 5 0.9109 -0.1873
1 17 6 0.0444 -0.3798
1 18 1 -0.1142 0.5826
1 18 2 -0.4705 0.0282
1 18 3 -0.5222 0.5003
2 0 2 -51.2322 -2.2077
2 0 4 -0.4267 -3.0875
2 0 6 6.1945 -2.6683
2 0 8 -0.0961 -2.2581
2 0 10 0.8353 -1.6624
2 0 12 0.7816 -1.2380
2 1 2 10.8117 0.0722
2 1 3 -18.5542 -0.9216
2 1 4 -8.1992 -0.2162
2 1 5 7.7361 -0.6273
2 1 6 -3.1836 0.0046
2 1 7 -0.1295 -0.5962
2 1 8 0.1140 0.0302
2 1 9 1.3623 -0.4113
2 1 10 0.0866 0.0576
2 1 11 1.1071 -0.3652
2 1 12 -0.1230 0.0147
2 1 13 -0.2094 0.0681
2 2 2 -25.1197 0.5481
2 2 3 -6.3736 -0.1939
2 2 4 9.0282 0.7090
2 2 5 -8.2017 -0.0975
2 2 6 2.3567 0.8716
2 2 7 -0.5981 0.0781
2 2 8 -1.5678 0.7347
2 2 9 0.1914 0.0135
2 2 10 0.6155 0.5086
2 2 11 0.0046 0.0382
2 2 12 0.4818 0.3648
2 2 13 -0.1702 -0.0803
2 3 2 6.8871 0.0352
2 3 3 12.3188 0.1558
2 3 4 -8.1476 -0.1217
2 3 5 5.0979 0.4819
2 3 6 -1.6412 0.1302
2 3 7 -3.5120 0.2690
2 3 8 -0.1352 -0.0674
2 3 9 0.5768 0.2879
2 3 10 -0.0744 0.0806
2 3 11 0.2687 0.1012
2 3 12 0.2510 0.0061
2 3 13 -0.1731 0.2773
2 4 3 -6.3327 -0.0600
2 4 4 15.1880 -0.4090
2 4 5 1.5870 0.1662
2 4 6 -3.5764 -0.4182
2 4 7 -0.6971 -0.0569
2 4 8 -1.3865 -0.4523
2 4 9 0.0829 -0.0067
2 4 10 0.4122 -0.3565
2 4 11 0.1179 0.0504
2 4 12 0.1502 -0.2966
2 4 13 -0.2543 0.0665
2 5 2 -12.2646 -0.0438
2 5 3 11.9793 -0.1283
2 5 4 4.2202 0.0125
2 5 5 2.1163 -0.2103
2 5 6 1.5767 0.0579
2 5 7 -2.5924 -0.2483
2 5 8 -0.6712 -0.0690
2 5 9 0.6385 -0.1389
2 5 10 0.1093 -0.0186
2 5 11 -0.0189 -0.2668
2 5 12 0.1010 0.1175
2 5 13 0.3748 0.0076
2 6 2 -3.2709 0.2797
2 6 3 -5.0499 0.0362
2 6 4 5.2183 0.3204
2 6 5 7.2041 0.0096
2 6 6 -1.2338 0.3236
2 6 7 -2.3755 -0.0505
2 6 8 -0.0044 0.1918
2 6 9 0.8199 0.0004
2 6 10 0.3243 0.3176
2 6 11 0.5965 -0.0581
2 6 12 0.4248 -0.0952
2 6 13 -0.0819 0.0346
2 7 2 -7.8456 0.0076
2 7 3 -3.2133 0.0803
2 7 4 2.0089 -0.0026
2 7 5 1.4645 0.1477
2 7 6 1.2717 -0.0190
2 7 7 -0.6583 0.0900
2 7 8 0.0432 0.0064
2 7 9 0.8226 0.1393
2 7 10 0.9011 -0.0136
2 7 11 -0.2618 0.0829
2 7 12 0.1661 -0.0798
2 8 2 -5.2360 -0.2289
2 8 3 -3.6856 0.0153
2 8 4 -1.1032 -0.1717
2 8 5 2.7337 -0.0363
2 8 6 0.7397 -0.2078
2 8 7 -1.8765 0.0302
2 8 8 -0.7938 -0.2742
2 8 9 1.5512 -0.0317
2 8 10 0.2539 -0.0914
2 8 11 0.8027 0.0360
2 8 12 -0.0717 -0.2136
2 9 2 -1.5102 -0.0153
2 9 3 -3.1065 0.0154
2 9 4 -0.5726 0.0438
2 9 5 1.0621 -0.1088
2 9 6 -0.9096 -0.0523
2 9 7 -1.9070 -0.0564
2 9 8 0.6579 0.0192
2 9 9 0.2551 -0.0748
2 9 10 0.6370 0.0208
2 9 11 0.2470 0.0875
2 9 12 0.2903 0.0505
2 10 2 0.4690 0.1256
2 10 3 -1.6867 0.0062
2 10 4 -0.2520 0.1891
2 10 5 0.7088 0.0256
2 10 6 -0.2080 0.1359
2 10 7 -1.2128 -0.0301
2 10 8 -1.3159 0.2356
2 10 9 -0.0125 -0.0065
2 10 10 0.3325 0.2833
2 10 11 0.8817 0.0400
2 11 2 -0.8725 -0.0331
2 11 3 -0.2811 -0.0489
2 11 4 1.5051 0.0442
2 11 5 1.5853 -0.0061
2 11 6 -0.7833 0.0193
2 11 7 -2.0998 0.1627
2 11 8 -0.3571 -0.0157
2 11 9 0.0549 -0.0846
2 11 10 0.0613 -0.0551
2 11 11 0.4940 0.4123
2 12 2 0.6652 -0.0836
2 12 3 -0.2488 0.0118
2 12 4 -0.1321 -0.1082
2 12 5 2.1901 -0.0288
2 12 6 0.2283 -0.2532
2 12 7 -0.7436 -0.0412
2 12 8 -0.1412 -0.1089
2 12 9 -0.3373 0.0604
2 12 10 -0.1237 -0.0260
2 13 2 -1.1278 0.0201
2 13 3 -0.8255 0.0176
2 13 4 1.6213 -0.0059
2 13 5 0.6245 0.0505
2 13 6 0.9800 -0.0409
2 13 7 0.2147 -0.0819
2 13 8 -0.4182 0.0002
2 13 9 -0.1252 -0.0333
2 14 2 -0.8807 0.0059
2 14 3 -0.1245 -0.1013
2 14 4 -0.7415 0.1419
2 14 5 1.3634 0.0039
2 14 6 0.6671 0.0332
2 14 7 -0.0647 0.0000
2 14 8 -0.1437 0.1003
2 14 9 -0.0753 -0.0040
2 15 2 -1.2054 0.0061
2 15 3 -0.9461 -0.1281
2 15 4 0.3866 -0.1136
2 15 5 -0.0382 -0.0500
2 15 6 0.3419 0.0153
2 15 7 0.1539 0.1140
2 15 8 -0.0463 -0.0031
2 16 2 -1.1371 -0.0637
2 16 3 -0.2156 0.0550
2 16 4 -0.1982 0.1959
2 16 5 0.0602 -0.0722
2 16 6 0.0063 -0.3269
2 16 7 0.2645 -0.0098
2 17 2 0.7619 0.0592
2 17 3 -0.1177 0.3844
2 17 4 -0.4645 0.0728
2 17 5 -0.4514 0.6281
2 18 2 0.2857 -0.7077
2 18 3 0.8202 -0.0321
3 0 3 -2.0866 2.0812
3 0 5 -4.8254 2.6557
3 0 7 0.8270 2.3146
3 0 9 -0.0957 1.8975
3 0 11 0.2388 1.2996
3 0 13 0.4487 0.7789
3 1 3 4.4198 -0.1332
3 1 4 -6.4945 0.8507
3 1 5 2.3886 0.1900
3 1 6 0.0157 0.5782
3 1 7 0.1279 -0.0540
3 1 8 -1.0019 0.5242
3 1 9 -0.4255 0.0608
3 1 10 1.3855 0.3913
3 1 11 0.1413 0.0275
3 1 12 0.4478 0.2505
3 1 13 0.4119 -0.0117
3 2 3 -8.7897 -0.3790
3 2 4 5.5425 0.1486
3 2 5 -1.6311 -0.6909
3 2 6 1.3987 0.0726
3 2 7 1.9809 -0.7013
3 2 8 -0.9380 -0.0291
3 2 9 -0.3569 -0.5069
3 2 10 0.1753 0.0318
3 2 11 0.4016 -0.5149
3 2 12 0.5328 0.0609
3 2 13 0.3421 -0.0607
3 3 3 3.0860 -0.0521
3 3 4 -6.3793 -0.1137
3 3 5 1.6599 0.0573
3 3 6 3.9787 -0.3410
3 3 7 0.5750 -0.0672
3 3 8 -0.6553 -0.3370
3 3 9 -0.8673 0.0487
3 3 10 0.7380 -0.1252
3 3 11 0.4324 0.0366
3 3 12 0.3879 -0.2418
3 3 13 0.2719 -0.0230
3 4 3 -11.8176 0.4395
3 4 4 -3.1684 0.0615
3 4 5 1.9180 0.2971
3 4 6 1.3799 -0.1282
3 4 7 1.9732 0.3736
3 4 8 0.0585 0.0622
3 4 9 -0.6472 0.3994
3 4 10 -0.1661 -0.0205
3 4 11 0.3198 0.0275
3 4 12 0.4871 -0.0757
3 4 13 0.0432 0.3028
3 5 3 -2.0535 0.0386
3 5 4 -5.1213 0.0782
3 5 5 -4.1528 -0.0300
3 5 6 3.4292 0.1600
3 5 7 3.1611 -0.0101
3 5 8 -0.7349 0.1328
3 5 9 -0.5717 -0.0013
3 5 10 -0.0054 0.1725
3 5 11 -0.1073 -0.0741
3 5 12 -0.0878 -0.1697
3 5 13 0.1404 -0.0413
3 6 3 -1.7694 -0.2714
3 6 4 -6.3304 0.0087
3 6 5 -0.8454 -0.3036
3 6 6 1.3751 0.0005
3 6 7 0.4694 -0.2352
3 6 8 0.3939 0.0072
3 6 9 -0.3587 -0.2820
3 6 10 -0.5899 -0.0388
3 6 11 -0.0115 -0.1879
3 6 12 0.4210 -0.0329
3 7 3 0.4344 -0.0012
3 7 4 -1.4154 -0.0409
3 7 5 -3.7528 -0.0115
3 7 6 0.0269 -0.1258
3 7 7 2.2507 0.0300
3 7 8 -0.2509 -0.1137
3 7 9 -1.0817 -0.0163
3 7 10 0.3801 0.0228
3 7 11 -0.1086 0.0438
3 7 12 -0.2529 -0.1990
3 8 3 2.7340 0.2356
3 8 4 -1.3130 0.0309
3 8 5 -1.1068 0.1699
3 8 6 0.2511 0.0101
3 8 7 1.1448 0.2604
3 8 8 -1.0566 -0.0321
3 8 9 0.2017 0.1830
3 8 10 -0.5136 0.0536
3 8 11 -0.4345 0.3290
3 8 12 0.3031 0.0966
3 9 3 2.0167 -0.0454
3 9 4 0.5840 0.0537
3 9 5 -1.3157 0.0444
3 9 6 0.8343 0.0637
3 9 7 0.2670 -0.0255
3 9 8 1.1172 0.0832
3 9 9 -0.7297 -0.0068
3 9 10 -0.3838 0.1691
3 9 11 -0.0609 0.0511
3 10 3 1.1722 -0.1599
3 10 4 -0.4539 -0.0404
3 10 5 -0.4198 -0.1904
3 10 6 0.5675 -0.0424
3 10 7 3.0806 -0.0789
3 10 8 -0.5782 0.0278
3 10 9 -0.4797 -0.2567
3 10 10 -0.2524 -0.0731
3 10 11 -0.4036 0.1493
3 11 3 -0.3049 0.0697
3 11 4 0.7942 0.0616
3 11 5 -0.4552 -0.0594
3 11 6 0.8099 -0.0892
3 11 7 0.4107 -0.0408
3 11 8 0.6253 0.0105
3 11 9 -0.1508 0.0759
3 11 10 -0.0676 -0.0730
3 12 3 0.4393 0.0750
3 12 4 -0.4037 -0.0219
3 12 5 -0.4704 0.1155
3 12 6 -0.7360 0.0192
3 12 7 0.6746 0.1597
3 12 8 0.3077 -0.0562
3 12 9 0.4007 0.1862
3 12 10 -0.5538 0.0898
3 13 3 -0.1808 -0.0546
3 13 4 0.9000 -0.0381
3 13 5 -0.9280 0.0420
3 13 6 -0.8431 -0.0550
3 13 7 -0.0615 0.0179
3 13 8 0.4281 0.0871
3 13 9 -0.6364 -0.0366
3 14 3 0.2164 -0.0645
3 14 4 -0.4252 -0.1077
3 14 5 -0.1370 -0.1352
3 14 6 -0.5767 0.0086
3 14 7 -0.0631 -0.1803
3 14 8 -0.1774 0.0006
3 15 3 -0.1022 0.0650
3 15 4 -0.1486 0.1739
3 15 5 -0.3493 -0.0672
3 15 6 -0.0447 -0.0945
3 15 7 0.0814 -0.0080
3 16 3 0.4969 -0.3152
3 16 4 0.0654 0.1840
3 16 5 -0.2170 0.2727
3 16 6 0.0672 0.0257
3 17 3 -0.4508 -0.1705
3 17 4 0.0113 -0.5819
4 0 4 1.2742 -1.7567
4 0 6 -1.5443 -2.3259
4 0 10 -1.9370 -1.4279
4 0 12 -0.0147 -1.0219
4 1 4 -0.8600 0.0730
4 1 5 -2.0617 -0.7550
4 1 6 -0.7650 -0.1436
4 1 7 1.6792 -0.4514
4 1 8 0.7572 0.0671
4 1 9 -1.4574 -0.4252
4 1 10 -0.5489 0.1286
4 1 11 -0.3100 -0.3350
4 1 12 -0.4735 0.0985
4 1 13 0.0627 -0.1234
4 2 4 0.1839 0.3918
4 2 5 -1.5982 -0.1251
4 2 6 -1.8364 0.5741
4 2 7 0.0588 -0.0009
4 2 8 1.6323 0.5685
4 2 9 0.1319 0.0092
4 2 10 -1.8325 0.4926
4 2 11 -0.7072 0.0455
4 2 12 0.1594 -0.0437
4 3 4 0.9434 0.0461
4 3 5 -3.2137 0.0848
4 3 6 -2.1143 -0.0731
4 3 7 0.5524 0.3141
4 3 8 1.0615 0.0560
4 3 9 -0.1134 0.2287
4 3 10 -0.7966 -0.0827
4 3 11 -0.8006 0.1024
4 3 12 -0.6440 -0.0495
4 4 4 1.2064 -0.3884
4 4 5 -0.6995 -0.0636
4 4 6 -2.4195 -0.2611
4 4 7 -1.3632 0.1319
4 4 8 0.8725 -0.3443
4 4 9 0.4226 -0.0854
4 4 10 -0.3288 -0.1588
4 4 11 -0.8150 -0.1520
4 4 12 -0.2630 -0.7584
4 5 4 4.9022 -0.0075
4 5 5 -1.3996 -0.1022
4 5 6 -2.8974 0.0306
4 5 7 0.2731 -0.0804
4 5 8 0.0378 0.0409
4 5 9 0.3530 -0.2171
4 5 10 0.0762 -0.0860
4 5 11 -0.3991 -0.0781
4 5 12 -0.5542 -0.0145
4 6 4 1.2932 0.2956
4 6 5 1.1926 0.0180
4 6 6 0.0392 0.1762
4 6 7 -1.6848 0.0272
4 6 8 0.2103 0.2398
4 6 9 0.2828 0.0057
4 6 10 0.3427 0.2769
4 6 11 -0.1281 0.0740
4 6 12 -0.1650 -0.0588
4 7 4 2.6913 0.0621
4 7 5 1.1149 0.0471
4 7 6 -0.6777 -0.0120
4 7 7 0.1386 0.1704
4 7 8 0.0955 -0.0044
4 7 9 0.3549 -0.0435
4 7 10 0.6930 0.1074
4 7 11 0.2820 0.4438
4 8 4 0.1341 -0.2125
4 8 5 0.9979 0.0205
4 8 6 0.2595 -0.1554
4 8 7 0.0161 -0.0606
4 8 8 0.1045 -0.1498
4 8 9 0.6263 0.0444
4 8 10 0.5788 -0.1425
4 8 11 0.0646 -0.0172
4 9 4 -0.1556 -0.0598
4 9 6 -0.0614 -0.0209
4 9 7 -1.0837 0.0108
4 9 8 0.9931 0.0049
4 9 9 0.4024 -0.1754
4 9 10 -0.1680 -0.0852
4 9 11 0.4747 0.2160
4 10 4 -1.0740 0.1972
4 10 5 -0.4614 0.0260
4 10 6 -1.0101 0.0722
4 10 7 -0.2653 -0.0630
4 10 8 -0.2501 0.2347
4 10 9 0.3663 0.0174
4 10 10 0.2999 0.0629
4 11 4 -0.7682 -0.0486
4 11 5 0.2146 0.0635
4 11 6 0.1009 0.0584
4 11 7 -1.7846 -0.0373
4 11 8 -0.0582 -0.0754
4 11 9 0.4480 0.0912
4 11 10 0.0966 0.1133
4 12 4 -0.5450 -0.2265
4 12 5 0.4251 -0.0619
4 12 6 0.2620 -0.1402
4 12 7 -0.5194 0.0461
4 12 8 -0.1376 -0.0341
4 12 9 0.7507 -0.0490
4 13 4 -0.0340 0.0196
4 13 5 0.5095 0.0440
4 13 6 0.9780 -0.0218
4 13 7 -0.0261 -0.0653
4 13 8 0.3462 -0.0218
4 14 4 -0.2068 0.0223
4 14 5 0.8342 0.0057
4 14 6 0.4206 0.1188
4 14 7 -0.2422 -0.0157
4 15 4 0.1132 0.0541
4 15 5 0.3696 0.0265
4 15 6 0.1797 0.0122
4 16 4 0.2236 -0.3741
4 16 5 0.1350 -0.0314
5 0 5 2.5841 1.4942
5 0 9 1.6480 1.4115
5 0 11 -0.7887 1.0278
5 1 5 0.1363 -0.1152
5 1 6 -0.7638 0.5525
5 1 7 -0.4613 0.1915
5 1 8 -0.1730 0.3436
5 1 9 0.1729 -0.0158
5 1 10 0.7135 0.4376
5 1 11 -0.0670 -0.0046
5 1 12 -0.5189 -0.2399
5 2 5 2.0762 -0.3466
5 2 6 0.6849 0.1386
5 2 7 -1.3411 -0.4107
5 2 8 -1.1921 -0.0363
5 2 9 0.8756 -0.5651
5 2 10 0.5877 -0.0370
5 2 11 -0.1163 -0.2620
5 2 12 0.0061 0.0095
5 3 5 1.2568 -0.0529
5 3 6 -0.1162 -0.1465
5 3 7 -0.9162 0.0129
5 3 8 -0.0733 -0.3074
5 3 9 0.1497 -0.0828
5 3 10 0.7605 -0.0601
5 3 11 0.3412 0.0447
5 3 12 -0.0690 -0.2906
5 4 5 1.3106 0.3030
5 4 6 0.8071 0.0247
5 4 7 0.2588 0.3061
5 4 8 -0.2801 -0.0445
5 4 9 -0.0594 0.1749
5 4 10 0.2169 0.0238
5 4 11 0.7540 0.3806
5 5 5 0.5213 0.1118
5 5 6 0.3338 0.0295
5 5 7 -0.1196 -0.0640
5 5 8 0.5909 0.1975
5 5 9 0.4037 0.0531
5 5 10 0.4049 0.1564
5 5 11 0.1997 0.0471
5 6 5 0.2788 -0.1400
5 6 6 0.7096 0.0285
5 6 7 0.5277 -0.1605
5 6 8 0.1357 0.0344
5 6 9 0.0421 -0.2065
5 6 10 -0.0146 -0.0232
5 6 11 0.7438 0.2193
5 7 5 0.3043 0.0003
5 7 6 -0.3953 -0.0429
5 7 7 -0.4672 0.0356
5 7 8 -0.0954 -0.0080
5 7 9 0.0157 0.0160
5 7 10 0.4427 -0.2669
5 7 11 0.1377 -0.0910
5 8 5 -0.3372 0.2387
5 8 6 -0.6491 -0.0320
5 8 7 -0.6086 0.0634
5 8 8 -0.5737 0.0559
5 8 9 0.3251 0.1087
5 8 10 -0.0714 -0.0610
5 9 5 0.9285 0.0100
5 9 6 -0.2613 -0.0179
5 9 7 -0.6200 0.0046
5 9 8 -0.3220 0.1372
5 9 9 -0.3587 0.0254
5 9 10 0.1874 -0.2848
5 10 5 -0.0592 -0.0510
5 10 6 0.7223 0.0193
5 10 7 0.8087 -0.2254
5 10 8 -1.1231 -0.0775
5 10 9 -0.0906 -0.0209
5 11 5 1.4723 -0.0624
5 11 6 0.5916 0.0615
5 11 7 0.6179 -0.0107
5 11 8 -0.0896 0.0026
5 11 9 -0.2409 -0.0749
5 12 5 -0.4108 0.1087
5 12 6 0.1879 -0.0366
5 12 7 0.2945 0.0744
5 12 8 -0.2177 -0.0327
5 13 5 -0.1924 0.0418
5 13 6 -0.4850 0.0608
5 13 7 0.6284 -0.0389
5 14 5 -0.7590 -0.1110
5 14 6 -0.0232 -0.0134
5 15 5 -0.2376 -0.0464
6 0 6 0.2116 -1.2255
6 0 8 -0.2577 -1.3298
6 0 10 0.1573 -1.0644
6 1 6 -0.9882 0.0748
6 1 7 0.5374 -0.4739
6 1 8 0.2045 -0.1060
6 1 9 -0.6970 -0.4234
6 1 10 -0.0714 -0.0413
6 1 11 0.5502 0.2324
6 2 6 0.4168 0.2058
6 2 7 -0.0281 -0.0580
6 2 8 -0.1504 0.4178
6 2 9 -0.4020 -0.0217
6 2 10 -0.0122 0.1970
6 2 11 0.0145 -0.0251
6 3 6 -0.9649 -0.0084
6 3 7 -0.6176 0.0553
6 3 8 -0.4667 0.0155
6 3 9 0.3815 0.1218
6 3 10 -0.1592 0.1028
6 3 11 -0.0422 0.7119
6 4 6 0.2083 -0.2611
6 4 7 0.0629 -0.0595
6 4 8 -0.1677 -0.0637
6 4 9 -0.7046 0.1578
6 4 10 0.2543 -0.1821
6 4 11 0.0642 -0.0280
6 5 6 0.4507 -0.0328
6 5 7 -0.0981 -0.0885
6 5 8 -0.8983 0.0191
6 5 9 -0.2072 -0.2063
6 5 10 0.0366 -0.0081
6 6 6 0.2451 0.1851
6 6 7 0.4515 -0.0048
6 6 8 -0.4119 0.2187
6 6 9 -0.5542 -0.0471
6 6 10 -0.2710 -0.2091
6 7 6 0.8121 0.0776
6 7 7 0.2398 -0.0711
6 7 8 -0.0620 0.0162
6 7 9 -0.5877 0.2324
6 7 10 -0.2519 0.0063
6 8 6 0.5427 -0.1428
6 8 7 0.8093 0.0215
6 8 8 -0.2076 0.0446
6 8 9 -0.2096 0.0096
6 8 10 -0.4360 -0.1611
6 9 6 0.7414 0.0896
6 9 7 0.3455 -0.1454
6 9 8 0.9605 -0.0582
6 9 9 -0.5291 0.2184
6 10 6 -0.5061 0.1630
6 10 7 0.2614 0.0357
6 10 8 -0.1441 0.0196
6 10 9 -0.1747 -0.0465
6 11 6 0.1661 -0.1119
6 11 7 -0.8243 -0.0008
6 11 8 -0.0595 0.0968
6 12 6 -0.2696 -0.0438
6 12 7 -0.7650 -0.0112
6 13 6 0.0680 -0.0740
7 0 7 -0.8891 0.8886
7 0 9 0.3331 0.9851
7 1 7 0.2636 -0.1293
7 1 8 0.4039 0.4983
7 1 9 0.2405 0.0710
7 1 10 -0.6612 -0.3026
7 2 7 0.1974 -0.2219
7 2 8 0.5937 0.1103
7 2 9 -0.2578 -0.2892
7 2 10 0.2639 0.0521
7 3 7 0.9792 -0.0003
7 3 8 0.2375 -0.0656
7 3 9 0.8853 0.0135
7 3 10 -0.9130 -0.6432
7 4 7 0.8221 0.1062
7 4 8 1.7505 0.0352
7 4 9 -0.7879 0.2406
7 4 10 0.0278 -0.0816
7 5 7 0.5879 0.0965
7 5 8 0.3924 0.1186
7 5 9 0.5305 -0.0292
7 6 8 -0.0683 -0.0527
7 6 9 -0.4240 0.2400
7 7 7 -0.4119 -0.0669
7 7 8 0.2002 -0.3581
7 7 9 -0.1561 0.1000
7 8 7 -0.2788 0.2358
7 8 8 -0.7907 -0.0976
7 9 7 -0.4814 0.0869
7 9 8 -0.2237 -0.2931
7 10 7 0.1628 0.2154
7 11 7 0.9138 -0.0630
8 0 8 -1.1648 -0.7393
8 1 8 -0.1201 0.0422
8 1 9 -0.1693 0.1537
8 2 8 -0.6421 -0.1778
8 2 9 -0.2017 -0.1260
8 3 8 -0.7535 -0.0324
8 3 9 0.6131 0.2405
8 4 8 0.0684 -0.5172
8 4 9 -0.5506 0.1409
8 5 8 -0.5020 -0.0494
8 6 8 0.2358 -0.1781
8 7 8 0.4516 0.1156
0 0 0 0.0 0.0
;

_iucr_refine_fcf_details         
;
data_SKM_AP_CoPLY_CCDC1
_computing_structure_refinement   'olex2.refine (Bourhis et al., 2015)'
_shelx_refln_list_code            4
loop_
  _space_group_symop_id
  _space_group_symop_operation_xyz
  1  x,y,z
  2  -x+1/2,y+1/2,-z+1/2
  3  -x,-y,-z
  4  x-1/2,-y-1/2,z-1/2

_space_group_crystal_system       monoclinic
_space_group_IT_number            14
_space_group_name_H-M_alt         'P 1 21/n 1'
_space_group_name_Hall            '-P 2ybc (x-z,y,z)'
_symmetry_space_group_name_H-M    'P 1 21/n 1'
_symmetry_space_group_name_Hall   '-P 2ybc (x-z,y,z)'
_symmetry_Int_Tables_number       14
_cell_length_a                    9.6119(5)
_cell_length_b                    16.0078(7)
_cell_length_c                    12.0749(7)
_cell_angle_alpha                 90
_cell_angle_beta                  94.068(6)
_cell_angle_gamma                 90
_cell_volume                      1853.22(17)
loop_
  _refln_index_h
  _refln_index_k
  _refln_index_l
  _refln_F_squared_calc
  _refln_F_squared_meas
  _refln_F_squared_sigma
  _refln_F_squared_weight
  _refln_observed_status
-11 0 -1 15.125 15.954 9.169 40.524 o
-11 0 1 45.579 50.764 11.309 23.623 o
-11 0 3 99.748 105.357 8.631 20.971 o
-11 1 -2 21.662 24.788 6.012 85.740 o
-11 1 -1 0.959 5.531 5.720 106.567 o
-11 1 0 50.348 59.659 6.218 54.462 o
-11 1 1 2.779 4.959 4.180 198.695 o
-11 1 2 86.499 82.816 7.040 30.535 o
-11 1 3 0.453 3.498 3.894 229.991 o
-11 1 4 31.171 37.351 5.987 76.453 o
-11 2 -2 0.375 -2.409 5.289 124.864 o
-11 2 -1 6.710 8.306 3.732 242.612 o
-11 2 0 1.877 -1.505 3.939 224.849 o
-11 2 1 79.096 77.649 6.693 34.963 o
-11 2 2 3.349 2.959 3.811 238.928 o
-11 2 3 49.123 47.305 6.426 56.077 o
-11 2 4 6.420 2.356 4.196 195.800 o
-11 3 -1 0.429 8.699 4.123 204.336 o
-11 3 0 6.023 2.294 3.588 267.042 o
-11 3 1 18.352 12.056 4.597 148.701 o
-11 3 2 39.282 43.089 6.254 64.950 o
-11 3 3 0.225 1.763 5.570 112.575 o
-11 3 4 40.422 46.434 6.273 63.042 o
-11 4 0 0.989 -4.976 3.905 229.018 o
-11 4 1 9.849 14.185 4.472 165.231 o
-11 4 2 25.894 20.372 4.798 123.968 o
-11 4 3 30.227 37.172 5.835 80.303 o
-11 5 1 0.560 2.892 4.792 151.992 o
-10 0 -4 57.130 47.299 6.611 50.215 o
-10 0 -2 111.062 138.750 17.404 8.087 o
-10 0 0 308.980 356.141 26.184 2.149 o
-10 0 2 257.773 276.901 14.315 4.224 o
-10 0 4 169.159 197.532 19.322 5.310 o
-10 1 -5 44.610 37.792 5.275 79.725 o
-10 1 -4 0.128 -2.272 2.730 468.681 o
-10 1 -3 81.530 81.107 8.306 27.277 o
-10 1 -2 0.004 -0.323 3.265 327.544 o
-10 1 -1 47.581 59.011 6.554 52.517 o
-10 1 0 12.033 14.707 5.761 100.727 o
-10 1 1 212.936 239.632 11.395 6.143 o
-10 1 2 0.182 -3.817 4.303 188.640 o
-10 1 3 198.646 194.753 13.999 6.430 o
-10 1 4 0.001 -5.308 5.561 112.938 o
-10 1 5 21.454 18.312 9.371 38.156 o
-10 1 6 48.912 37.079 7.594 46.138 o
-10 1 7 8.361 8.529 4.695 154.010 o
-10 2 -5 5.635 2.558 4.459 174.027 o
-10 2 -4 43.263 39.483 5.285 80.003 o
-10 2 -3 3.725 7.293 4.187 196.778 o
-10 2 -2 116.021 111.023 6.662 21.698 o
-10 2 -1 5.163 12.036 4.787 149.219 o
-10 2 0 31.362 37.195 5.881 78.535 o
-10 2 1 67.974 73.878 7.290 36.099 o
-10 2 2 81.898 98.403 8.070 26.218 o
-10 2 3 2.997 -6.475 8.630 46.879 o
-10 2 4 37.955 28.349 10.226 30.283 o
-10 2 5 4.919 -2.368 8.399 49.446 o
-10 2 6 169.695 172.909 10.385 9.495 o
-10 2 7 9.545 11.834 3.972 208.873 o
-10 3 -5 20.427 18.309 3.956 182.712 o
-10 3 -4 28.252 23.660 5.020 110.663 o
-10 3 -3 61.352 58.866 6.248 48.716 o
-10 3 -2 0.991 2.043 3.279 324.317 o
-10 3 -1 27.864 28.984 5.317 98.709 o
-10 3 0 0.351 -0.365 6.492 82.863 o
-10 3 1 28.952 29.036 5.444 94.073 o
-10 3 2 16.959 21.758 5.877 92.874 o
-10 3 3 42.052 43.974 10.650 26.937 o
-10 3 4 0.485 -7.416 8.996 43.153 o
-10 3 5 53.042 41.842 10.380 26.989 o
-10 3 6 0.027 0.122 3.726 251.514 o
-10 3 7 69.431 60.186 6.192 45.014 o
-10 4 -4 29.674 23.883 6.616 68.977 o
-10 4 -3 55.972 60.259 12.168 19.685 o
-10 4 -2 28.846 35.512 5.715 84.643 o
-10 4 -1 13.693 15.641 5.031 128.661 o
-10 4 0 29.931 22.825 4.918 112.816 o
-10 4 1 0.073 -3.217 4.514 171.397 o
-10 4 2 46.293 47.514 7.111 49.893 o
-10 4 3 4.745 9.567 5.504 113.938 o
-10 4 4 34.977 47.453 12.145 21.673 o
-10 4 5 1.977 7.302 8.571 47.467 o
-10 4 6 63.239 73.421 7.134 38.605 o
-10 4 7 10.024 8.701 4.580 160.218 o
-10 5 -3 12.475 13.664 6.195 87.629 o
-10 5 -2 14.998 8.421 4.290 175.807 o
-10 5 -1 12.350 11.852 3.812 220.270 o
-10 5 0 4.463 2.732 3.684 254.816 o
-10 5 1 26.677 31.161 4.885 112.901 o
-10 5 2 3.724 1.591 3.493 284.418 o
-10 5 3 48.630 52.812 6.596 53.071 o
-10 5 4 0.236 -3.234 4.244 193.881 o
-10 5 5 67.507 84.260 13.030 16.064 o
-10 5 6 2.546 -3.875 6.274 88.676 o
-10 6 -3 0.137 -6.432 5.726 106.512 o
-10 6 -2 47.734 47.496 8.318 39.055 o
-10 6 -1 2.099 0.477 4.117 205.776 o
-10 6 0 13.112 14.056 3.983 199.910 o
-10 6 1 9.236 9.158 3.941 214.428 o
-10 6 2 22.128 17.906 3.955 179.371 o
-10 6 3 2.913 3.007 3.477 287.087 o
-10 6 4 9.458 7.866 3.391 286.102 o
-10 6 5 0.717 2.262 3.075 368.761 o
-10 6 6 48.108 54.310 9.706 29.942 o
-10 7 -3 36.838 41.253 7.606 49.236 o
-10 7 -2 2.646 2.700 5.521 114.353 o
-10 7 -1 36.416 44.589 5.847 73.005 o
-10 7 0 18.782 20.775 4.827 130.952 o
-10 7 1 27.911 27.859 5.372 97.566 o
-10 7 2 23.725 20.996 3.924 174.281 o
-10 7 3 10.538 10.018 3.391 280.341 o
-10 7 4 1.909 2.907 2.851 427.311 o
-10 7 5 15.923 12.162 6.566 77.562 o
-10 8 -2 10.986 24.261 6.737 73.532 o
-10 8 -1 26.941 31.289 7.124 60.282 o
-10 8 0 44.495 48.795 5.666 68.610 o
-10 8 1 4.876 4.637 3.626 261.554 o
-10 8 2 21.052 21.357 7.344 60.297 o
-10 8 3 4.701 2.400 2.568 518.770 o
-10 8 4 90.223 86.279 9.936 20.642 o
-10 9 0 22.566 28.901 6.482 73.604 o
-10 9 1 24.350 27.072 6.360 75.710 o
-10 9 2 8.340 12.639 5.155 127.340 o
-9 0 -7 9.868 10.635 5.204 124.740 o
-9 0 -5 13.295 11.201 4.974 133.557 o
-9 0 -3 76.845 78.075 8.824 26.647 o
-9 0 -1 36.579 51.663 7.004 54.157 o
-9 0 1 115.369 119.404 15.525 9.636 o
-9 0 3 69.591 82.882 8.373 29.361 o
-9 0 5 160.935 159.533 10.600 10.215 o
-9 0 7 11.088 16.267 5.206 122.262 o
-9 0 9 72.535 82.069 8.135 29.781 o
-9 1 -7 0.993 2.679 3.618 266.345 o
-9 1 -6 14.340 7.013 6.431 81.948 o
-9 1 -5 0.515 0.769 3.305 319.721 o
-9 1 -4 52.959 46.352 5.299 68.416 o
-9 1 -3 4.851 3.899 2.922 400.594 o
-9 1 -2 116.373 120.342 7.131 20.033 o
-9 1 -1 7.694 9.019 4.359 178.285 o
-9 1 0 89.135 90.582 7.783 26.424 o
-9 1 1 123.885 110.789 10.988 14.079 o
-9 1 2 116.436 133.107 11.700 12.957 o
-9 1 3 14.963 15.517 3.521 241.833 o
-9 1 4 85.150 86.738 5.810 35.209 o
-9 1 5 25.826 26.761 4.109 152.019 o
-9 1 6 24.515 18.044 3.804 184.566 o
-9 1 7 319.189 323.312 10.952 3.371 o
-9 1 8 26.361 17.439 5.154 111.099 o
-9 1 9 1.686 1.150 3.330 314.387 o
-9 2 -7 15.637 12.279 3.607 234.595 o
-9 2 -6 27.264 16.170 4.216 153.691 o
-9 2 -5 47.186 39.406 4.970 82.313 o
-9 2 -4 1.106 0.363 3.595 270.075 o
-9 2 -3 97.944 103.410 7.040 25.254 o
-9 2 -2 41.162 50.922 5.474 73.451 o
-9 2 -1 111.268 126.995 8.483 18.099 o
-9 2 0 70.833 70.535 6.983 37.407 o
-9 2 1 74.912 69.781 9.345 25.852 o
-9 2 2 4.824 3.350 5.589 111.207 o
-9 2 3 177.523 183.325 10.081 8.985 o
-9 2 4 18.286 24.032 5.235 112.508 o
-9 2 5 29.285 23.659 5.467 95.478 o
-9 2 6 172.838 155.332 10.921 9.493 o
-9 2 7 51.597 50.096 6.696 51.282 o
-9 2 8 5.450 11.700 7.936 55.014 o
-9 2 9 47.100 55.628 7.658 43.181 o
-9 3 -7 8.457 3.008 3.199 328.639 o
-9 3 -6 83.215 82.925 11.951 17.086 o
-9 3 -5 81.899 62.497 7.264 33.747 o
-9 3 -4 190.545 174.408 8.371 9.295 o
-9 3 -3 28.924 19.432 4.392 138.577 o
-9 3 -2 74.802 81.350 6.137 38.593 o
-9 3 -1 74.830 76.791 6.051 39.959 o
-9 3 0 113.892 133.478 7.304 19.124 o
-9 3 1 48.107 59.789 8.971 33.396 o
-9 3 2 273.865 291.533 23.881 2.754 o
-9 3 3 0.805 5.033 9.403 39.486 o
-9 3 4 203.543 207.389 12.524 6.579 o
-9 3 5 20.104 17.608 5.217 114.422 o
-9 3 6 197.617 217.359 11.229 7.016 o
-9 3 7 18.837 23.365 5.445 104.779 o
-9 3 8 90.811 86.395 7.374 27.823 o
-9 3 9 5.280 3.356 3.177 339.676 o
-9 4 -7 13.550 9.167 2.728 399.375 o
-9 4 -6 1.648 3.793 3.627 264.503 o
-9 4 -5 82.313 77.448 6.104 36.647 o
-9 4 -4 21.765 22.215 4.453 144.864 o
-9 4 -3 232.912 233.684 9.566 6.062 o
-9 4 -2 56.605 49.976 4.602 73.437 o
-9 4 -1 77.815 80.373 5.371 41.572 o
-9 4 0 0.699 -1.050 3.705 254.339 o
-9 4 1 155.004 169.645 9.350 11.077 o
-9 4 2 2.230 4.671 8.417 49.245 o
-9 4 3 232.586 246.459 13.261 5.155 o
-9 4 4 14.622 17.419 5.252 117.419 o
-9 4 5 141.286 138.441 14.722 8.903 o
-9 4 6 2.977 6.724 4.241 192.507 o
-9 4 7 142.372 139.985 8.633 13.793 o
-9 4 8 2.143 2.389 2.766 453.822 o
-9 4 9 73.117 74.010 7.496 33.508 o
-9 5 -7 1.781 0.563 4.859 147.799 o
-9 5 -6 17.552 19.945 4.236 166.724 o
-9 5 -5 4.298 -1.420 4.043 212.676 o
-9 5 -4 46.902 48.528 6.442 56.728 o
-9 5 -3 67.401 63.036 5.567 50.062 o
-9 5 -2 40.998 48.746 4.947 84.357 o
-9 5 -1 73.369 77.930 6.024 40.475 o
-9 5 0 74.452 81.215 7.020 34.329 o
-9 5 1 0.055 -2.114 3.650 262.209 o
-9 5 2 183.403 187.815 18.528 5.390 o
-9 5 3 11.993 12.431 5.204 123.007 o
-9 5 4 98.492 125.316 9.880 17.418 o
-9 5 5 0.880 1.409 7.304 65.460 o
-9 5 6 125.736 130.650 8.494 16.111 o
-9 5 7 6.425 5.137 2.925 393.392 o
-9 5 8 85.735 93.776 5.884 33.481 o
-9 6 -5 16.549 19.526 4.860 132.494 o
-9 6 -4 39.861 34.382 6.049 70.576 o
-9 6 -3 33.723 35.757 9.385 35.411 o
-9 6 -2 90.733 79.273 8.331 25.540 o
-9 6 -1 26.872 28.551 5.911 83.856 o
-9 6 0 12.728 14.224 4.118 188.640 o
-9 6 1 51.338 58.030 5.955 57.219 o
-9 6 2 5.888 6.891 4.234 191.187 o
-9 6 3 210.657 212.602 19.004 4.600 o
-9 6 4 0.262 -9.279 6.345 86.742 o
-9 6 5 47.906 62.285 7.220 45.428 o
-9 6 6 19.114 14.125 4.460 154.488 o
-9 6 7 109.294 107.406 6.091 24.533 o
-9 6 8 3.837 3.984 2.384 600.374 o
-9 7 -6 19.235 19.077 6.448 77.870 o
-9 7 -5 6.861 11.273 6.231 88.560 o
-9 7 -4 12.800 18.496 6.876 70.989 o
-9 7 -3 20.657 18.593 7.227 62.603 o
-9 7 -2 90.250 88.606 8.265 24.938 o
-9 7 -1 27.728 21.723 5.663 91.993 o
-9 7 0 37.491 33.309 7.665 49.631 o
-9 7 1 15.726 13.755 5.362 113.477 o
-9 7 2 27.750 29.891 4.537 125.602 o
-9 7 3 100.368 92.953 8.092 23.143 o
-9 7 4 45.589 42.492 16.082 12.639 o
-9 7 5 11.907 14.768 4.496 161.042 o
-9 7 6 63.432 73.288 5.263 51.836 o
-9 7 7 14.448 13.019 2.933 337.780 o
-9 8 -4 11.112 11.904 6.873 72.184 o
-9 8 -3 75.938 86.828 11.208 19.184 o
-9 8 -2 86.989 90.825 11.779 16.775 o
-9 8 -1 6.653 2.427 4.266 189.386 o
-9 8 0 42.575 50.100 9.420 32.686 o
-9 8 1 35.804 28.363 6.717 63.489 o
-9 8 2 24.985 25.521 5.289 103.903 o
-9 8 3 8.942 11.485 4.521 164.056 o
-9 8 4 98.067 90.317 12.051 15.419 o
-9 8 5 113.463 112.423 7.734 20.087 o
-9 8 6 0.067 -0.958 2.552 536.096 o
-9 8 7 46.356 48.277 6.279 59.080 o
-9 9 -4 8.198 5.453 5.123 130.708 o
-9 9 -3 18.994 24.057 7.091 64.572 o
-9 9 -2 179.946 185.964 14.729 6.820 o
-9 9 -1 3.638 8.003 6.102 93.237 o
-9 9 0 45.192 42.178 6.432 59.423 o
-9 9 1 8.871 11.131 6.898 72.148 o
-9 9 2 8.525 -1.546 6.299 87.392 o
-9 9 3 0.816 1.200 5.740 105.971 o
-9 9 4 39.875 36.711 5.286 84.403 o
-9 9 5 0.030 -2.476 2.708 476.125 o
-9 9 6 29.425 30.986 4.245 134.264 o
-9 10 -3 30.642 27.107 6.069 78.351 o
-9 10 -2 29.333 25.738 4.329 135.377 o
-9 10 -1 290.378 279.034 16.837 3.439 o
-9 10 0 19.607 20.500 6.812 69.943 o
-9 10 1 52.226 59.159 9.074 32.086 o
-9 10 2 6.052 3.717 5.930 98.626 o
-9 10 3 29.617 26.850 4.833 113.758 o
-9 10 4 8.310 7.842 3.150 332.107 o
-9 10 5 16.450 16.292 5.212 118.146 o
-9 11 -2 9.525 14.634 5.499 111.368 o
-9 11 -1 0.594 1.352 2.775 453.161 o
-9 11 0 99.365 104.143 10.479 17.405 o
-9 11 1 4.307 2.911 2.471 560.168 o
-9 11 2 17.979 26.882 3.809 189.585 o
-9 11 3 5.324 4.492 2.814 428.719 o
-8 0 -6 5.574 3.107 5.363 120.589 o
-8 0 -4 28.081 31.745 5.630 88.765 o
-8 0 -2 110.664 118.398 8.944 17.974 o
-8 0 0 173.927 196.872 26.540 3.499 o
-8 0 2 206.188 186.018 23.536 3.844 o
-8 0 4 16.748 26.387 4.512 146.099 o
-8 0 6 264.572 339.339 19.142 3.137 o
-8 0 8 135.765 181.142 14.492 8.457 o
-8 0 10 175.876 167.022 11.356 8.830 o
-8 1 -7 6.690 4.702 4.404 177.098 o
-8 1 -6 1.401 0.367 3.742 249.282 o
-8 1 -5 40.390 35.623 4.791 96.024 o
-8 1 -4 11.187 8.184 3.187 315.210 o
-8 1 -3 44.853 35.558 3.760 117.668 o
-8 1 -2 3.117 0.397 3.145 351.541 o
-8 1 -1 59.199 54.861 5.146 62.129 o
-8 1 0 87.019 81.654 12.275 16.213 o
-8 1 1 25.762 25.199 8.645 43.353 o
-8 1 2 166.313 164.949 22.291 4.706 o
-8 1 3 22.999 13.186 2.734 319.086 o
-8 1 4 2.153 0.973 3.119 358.048 o
-8 1 5 107.871 114.132 5.976 24.340 o
-8 1 6 41.621 48.590 4.709 88.671 o
-8 1 7 63.556 60.690 5.406 54.439 o
-8 1 8 10.749 7.426 3.665 244.911 o
-8 1 9 124.435 119.699 11.363 13.246 o
-8 1 10 0.105 -2.968 3.952 223.665 o
-8 2 -7 4.148 2.679 3.956 221.513 o
-8 2 -6 49.834 48.836 8.225 39.024 o
-8 2 -5 34.497 32.241 4.867 103.217 o
-8 2 -4 138.919 138.076 6.760 16.092 o
-8 2 -3 3.760 2.052 3.032 376.250 o
-8 2 -2 87.370 85.964 5.627 35.282 o
-8 2 -1 0.002 -1.488 2.981 393.133 o
-8 2 0 67.344 59.985 9.020 29.374 o
-8 2 1 53.946 43.866 14.115 15.729 o
-8 2 2 367.855 343.826 12.052 2.687 o
-8 2 3 39.724 40.727 5.105 86.522 o
-8 2 4 147.562 154.833 8.820 12.548 o
-8 2 5 58.075 48.940 5.300 63.401 o
-8 2 6 38.387 32.681 5.702 78.689 o
-8 2 7 227.360 221.235 11.579 5.953 o
-8 2 8 18.574 19.576 8.546 45.825 o
-8 2 9 0.052 -2.489 5.030 138.061 o
-8 2 10 128.334 118.495 7.526 17.814 o
-8 3 -7 31.198 20.734 10.842 28.079 o
-8 3 -6 1.398 2.748 5.331 122.766 o
-8 3 -5 92.006 99.785 9.453 20.650 o
-8 3 -4 31.294 32.517 4.725 111.625 o
-8 3 -3 65.327 73.081 4.862 53.939 o
-8 3 -2 8.935 13.202 3.062 338.102 o
-8 3 -1 49.933 43.115 3.779 101.142 o
-8 3 0 2.316 3.912 3.092 362.507 o
-8 3 1 265.994 295.808 10.679 4.405 o
-8 3 2 62.193 69.197 5.992 47.826 o
-8 3 3 449.956 422.084 14.823 1.790 o
-8 3 4 25.146 28.780 5.367 99.806 o
-8 3 5 20.722 19.349 4.048 174.255 o
-8 3 6 229.023 203.653 9.396 6.691 o
-8 3 7 13.228 13.086 4.811 141.413 o
-8 3 8 5.485 5.771 3.932 221.949 o
-8 3 9 36.606 31.406 4.352 117.263 o
-8 3 10 1.491 3.297 2.808 440.820 o
-8 4 -7 19.372 22.960 6.238 81.836 o
-8 4 -6 18.619 17.430 6.088 87.261 o
-8 4 -5 0.039 -0.900 7.147 68.373 o
-8 4 -4 99.134 102.466 6.925 25.393 o
-8 4 -3 2.195 0.815 3.201 340.017 o
-8 4 -2 172.568 176.956 7.080 10.910 o
-8 4 -1 24.937 20.784 3.176 232.310 o
-8 4 0 153.679 156.232 7.396 13.052 o
-8 4 1 15.080 18.534 5.618 102.982 o
-8 4 2 394.336 385.433 12.893 2.280 o
-8 4 3 10.545 16.110 4.091 192.866 o
-8 4 4 194.820 189.778 10.682 7.820 o
-8 4 5 25.951 26.081 4.830 118.991 o
-8 4 6 140.991 122.086 7.452 16.076 o
-8 4 7 70.111 69.678 5.903 44.498 o
-8 4 8 122.072 116.757 6.990 19.634 o
-8 4 9 9.149 6.642 3.752 237.689 o
-8 4 10 10.941 12.487 2.841 377.892 o
-8 5 -7 47.584 46.396 7.576 45.218 o
-8 5 -6 8.023 4.492 4.268 187.453 o
-8 5 -5 92.016 85.702 12.922 14.610 o
-8 5 -4 7.319 10.009 4.573 162.323 o
-8 5 -3 421.045 410.857 12.632 2.037 o
-8 5 -2 0.656 -0.323 3.396 302.849 o
-8 5 -1 265.962 244.909 9.098 5.132 o
-8 5 0 0.303 3.950 2.906 412.584 o
-8 5 1 246.637 252.809 16.857 4.180 o
-8 5 2 2.751 3.742 3.072 366.838 o
-8 5 3 421.723 389.911 13.395 2.071 o
-8 5 4 23.874 19.076 4.554 138.827 o
-8 5 5 137.697 123.022 7.349 16.534 o
-8 5 6 0.815 2.173 3.446 293.803 o
-8 5 7 190.323 182.924 8.753 8.927 o
-8 5 8 1.500 -1.333 3.557 275.843 o
-8 5 9 81.449 79.465 5.269 40.638 o
-8 5 10 16.098 16.406 2.880 328.360 o
-8 6 -7 5.809 6.790 3.842 231.402 o
-8 6 -6 51.955 55.514 6.335 53.476 o
-8 6 -5 1.373 -2.443 4.567 167.408 o
-8 6 -4 215.546 228.996 12.870 5.848 o
-8 6 -3 59.983 50.312 5.580 58.347 o
-8 6 -2 17.654 11.720 4.062 186.848 o
-8 6 -1 44.678 43.626 4.989 82.367 o
-8 6 0 207.634 213.385 11.121 6.780 o
-8 6 1 0.604 -0.623 5.236 127.404 o
-8 6 2 250.791 258.846 11.802 4.905 o
-8 6 3 61.446 62.883 6.432 46.228 o
-8 6 4 565.065 510.716 14.848 1.210 o
-8 6 5 136.910 131.166 7.585 15.876 o
-8 6 6 199.506 195.603 9.035 8.087 o
-8 6 7 7.343 3.847 3.419 290.288 o
-8 6 8 169.603 179.248 7.855 10.650 o
-8 6 9 4.474 3.848 4.388 179.892 o
-8 7 -7 58.128 55.056 9.876 27.588 o
-8 7 -6 12.871 14.428 5.488 110.135 o
-8 7 -5 68.998 74.275 7.319 35.565 o
-8 7 -4 2.189 0.811 4.404 179.862 o
-8 7 -3 12.679 14.926 4.157 184.908 o
-8 7 -2 158.219 158.214 11.089 10.090 o
-8 7 -1 16.502 17.371 5.147 120.401 o
-8 7 0 0.472 -2.621 4.708 157.563 o
-8 7 1 130.279 116.956 12.097 12.148 o
-8 7 2 5.892 10.223 7.238 66.063 o
-8 7 3 344.051 337.766 11.854 2.952 o
-8 7 4 50.735 50.978 5.659 63.450 o
-8 7 5 590.995 576.029 14.534 1.067 o
-8 7 6 1.896 0.517 2.988 390.321 o
-8 7 7 211.380 208.393 8.729 7.419 o
-8 7 8 1.887 1.573 3.328 314.599 o
-8 7 9 60.962 64.192 4.287 66.287 o
-8 8 -7 5.495 10.483 6.311 86.690 o
-8 8 -5 30.908 37.892 5.581 85.206 o
-8 8 -4 21.831 26.910 10.246 31.777 o
-8 8 -3 18.215 29.025 9.691 35.583 o
-8 8 -2 578.009 585.036 19.456 1.033 o
-8 8 -1 24.742 20.147 5.741 92.503 o
-8 8 0 101.068 95.382 8.428 22.005 o
-8 8 1 4.306 2.770 5.031 137.317 o
-8 8 2 314.922 298.148 11.942 3.508 o
-8 8 3 0.816 -0.625 7.674 59.306 o
-8 8 4 34.481 42.983 6.367 65.954 o
-8 8 5 10.823 8.748 4.564 160.640 o
-8 8 6 142.145 137.736 9.407 13.184 o
-8 8 7 5.060 5.987 3.882 227.890 o
-8 8 8 67.352 66.036 6.044 45.691 o
-8 9 -6 27.744 21.578 6.102 80.999 o
-8 9 -5 26.759 32.523 11.684 24.278 o
-8 9 -4 26.513 28.235 5.301 100.809 o
-8 9 -3 102.259 113.946 14.014 11.765 o
-8 9 -2 16.192 21.438 5.685 99.252 o
-8 9 -1 669.810 646.741 33.227 0.697 o
-8 9 0 25.154 28.037 8.141 48.270 o
-8 9 1 203.371 206.919 10.717 7.159 o
-8 9 2 2.732 6.396 4.917 143.632 o
-8 9 3 12.397 7.025 4.235 184.429 o
-8 9 4 27.708 28.013 6.482 71.405 o
-8 9 5 58.627 62.657 8.211 35.108 o
-8 9 6 2.254 9.114 5.650 108.790 o
-8 9 7 64.825 63.742 6.035 47.543 o
-8 9 8 0.368 -4.048 3.991 219.244 o
-8 10 -5 1.436 -1.575 2.854 428.464 o
-8 10 -4 10.572 10.274 3.840 222.111 o
-8 10 -3 10.853 4.697 3.560 261.375 o
-8 10 -2 29.629 47.016 9.473 34.609 o
-8 10 -1 2.975 3.660 3.391 301.327 o
-8 10 0 336.029 323.289 12.778 3.051 o
-8 10 1 0.590 -1.851 3.444 294.348 o
-8 10 2 22.870 24.706 6.378 76.603 o
-8 10 3 0.052 -1.847 4.008 217.423 o
-8 10 4 34.781 36.801 5.463 85.072 o
-8 10 5 2.081 2.039 3.482 287.176 o
-8 10 6 45.107 48.309 6.909 52.332 o
-8 10 7 1.039 2.088 4.824 149.965 o
-8 11 -5 23.219 27.724 5.029 113.632 o
-8 11 -4 0.681 -2.051 3.300 320.699 o
-8 11 -3 31.538 34.254 5.012 101.229 o
-8 11 -2 31.453 28.505 4.417 125.681 o
-8 11 -1 43.342 53.088 5.465 70.969 o
-8 11 0 22.546 19.746 4.057 169.324 o
-8 11 1 56.344 63.251 6.058 51.847 o
-8 11 2 10.706 11.590 3.821 222.731 o
-8 11 3 29.004 31.812 4.656 117.721 o
-8 11 4 1.671 4.985 3.848 234.809 o
-8 11 5 16.505 15.326 7.293 62.932 o
-8 11 6 1.580 5.208 3.299 318.809 o
-8 12 -3 5.248 2.660 3.141 347.994 o
-8 12 -2 21.082 23.878 4.469 143.801 o
-8 12 -1 2.180 0.464 2.783 449.473 o
-8 12 0 57.803 70.192 5.759 51.851 o
-8 12 1 5.217 8.714 3.298 310.771 o
-8 12 2 14.269 14.531 3.681 227.003 o
-8 12 3 0.010 -1.862 2.985 391.913 o
-8 12 4 10.225 18.408 3.482 256.501 o
-8 12 5 3.832 5.408 2.943 395.599 o
-8 13 -2 0.742 -2.337 3.772 245.452 o
-8 13 -1 20.506 19.923 4.013 176.556 o
-8 13 0 0.034 -3.631 3.016 384.056 o
-8 13 1 7.466 6.491 2.734 440.482 o
-8 13 2 3.063 2.936 2.533 537.582 o
-8 13 3 10.509 17.685 4.584 155.229 o
-7 0 -5 421.241 442.176 41.432 1.042 o
-7 0 -3 115.619 107.799 18.796 7.477 o
-7 0 -1 83.347 106.763 18.052 8.733 o
-7 0 1 316.548 310.381 19.224 2.791 o
-7 0 3 297.853 381.918 32.023 1.771 o
-7 0 5 615.677 702.894 47.569 0.585 o
-7 0 7 178.483 205.285 11.535 7.827 o
-7 0 9 104.475 111.963 11.894 14.344 o
-7 0 11 110.351 126.808 6.822 21.019 o
-7 1 -6 76.609 77.991 7.665 31.265 o
-7 1 -5 289.674 289.223 12.101 3.908 o
-7 1 -4 494.127 485.220 27.123 1.210 o
-7 1 -3 63.963 71.075 16.203 11.574 o
-7 1 -2 425.356 421.375 24.400 1.589 o
-7 1 -1 49.258 52.462 9.119 33.030 o
-7 1 0 42.988 32.809 7.780 46.881 o
-7 1 1 40.766 38.751 5.674 75.070 o
-7 1 2 53.702 31.958 5.988 63.390 o
-7 1 3 23.214 19.087 6.614 72.775 o
-7 1 4 414.129 432.113 25.459 1.572 o
-7 1 5 6.599 10.460 7.796 56.942 o
-7 1 6 391.603 414.464 10.897 2.269 o
-7 1 7 4.518 1.764 4.570 166.283 o
-7 1 8 269.627 269.944 11.162 4.517 o
-7 1 9 11.408 7.326 2.755 411.499 o
-7 1 10 278.949 254.432 8.916 4.764 o
-7 1 11 0.738 1.753 3.936 225.336 o
-7 2 -6 10.137 9.245 4.139 194.106 o
-7 2 -5 80.221 79.414 6.705 34.259 o
-7 2 -4 29.386 34.289 11.604 24.385 o
-7 2 -3 383.092 347.442 31.465 1.574 o
-7 2 -2 0.045 -14.648 11.162 28.033 o
-7 2 -1 193.338 178.182 16.169 6.048 o
-7 2 0 0.444 3.687 5.885 100.773 o
-7 2 1 85.779 66.429 8.020 29.004 o
-7 2 2 395.699 388.651 18.122 2.045 o
-7 2 3 280.125 310.039 20.175 3.018 o
-7 2 4 3.517 5.466 5.677 107.839 o
-7 2 5 246.328 222.086 19.988 3.857 o
-7 2 6 72.716 72.132 7.153 35.621 o
-7 2 7 163.529 144.876 8.829 11.698 o
-7 2 8 17.712 20.427 4.159 171.337 o
-7 2 9 111.071 110.645 7.291 21.446 o
-7 2 10 35.740 26.620 4.438 119.491 o
-7 2 11 142.148 147.211 11.045 11.398 o
-7 3 -6 13.359 12.281 4.709 147.485 o
-7 3 -5 31.708 33.156 5.508 88.255 o
-7 3 -4 29.716 30.808 6.468 69.987 o
-7 3 -3 16.097 16.170 10.731 29.731 o
-7 3 -2 226.808 247.983 26.645 2.917 o
-7 3 -1 191.323 205.998 24.204 3.759 o
-7 3 0 425.406 442.115 34.894 1.215 o
-7 3 1 616.087 642.323 28.190 0.817 o
-7 3 2 536.957 602.052 27.965 0.980 o
-7 3 3 134.323 136.715 11.406 11.926 o
-7 3 4 74.335 77.167 11.309 19.576 o
-7 3 5 36.139 33.458 11.599 23.987 o
-7 3 6 29.633 30.308 5.568 89.657 o
-7 3 7 364.784 371.183 10.893 2.648 o
-7 3 8 18.785 22.956 3.902 185.218 o
-7 3 9 49.676 49.595 5.168 71.740 o
-7 3 10 46.782 43.982 7.720 44.586 o
-7 3 11 34.596 29.214 5.612 85.016 o
-7 4 -6 1.954 3.515 4.834 149.144 o
-7 4 -5 25.823 27.566 4.944 113.922 o
-7 4 -4 119.645 99.296 5.918 23.506 o
-7 4 -3 282.594 297.903 29.324 2.186 o
-7 4 -2 86.742 77.380 15.874 11.111 o
-7 4 -1 106.759 116.396 19.334 7.252 o
-7 4 0 89.193 106.395 17.997 8.640 o
-7 4 1 132.671 147.508 14.288 9.364 o
-7 4 2 160.849 156.680 14.026 8.249 o
-7 4 3 354.057 341.369 22.131 2.209 o
-7 4 4 107.151 105.382 18.359 7.969 o
-7 4 5 20.514 25.755 4.972 119.850 o
-7 4 6 47.212 49.022 6.364 57.362 o
-7 4 7 19.556 29.665 5.366 104.333 o
-7 4 8 47.750 41.119 5.633 69.542 o
-7 4 9 85.015 90.774 7.748 27.413 o
-7 4 10 8.257 10.992 4.928 139.538 o
-7 4 11 24.245 32.487 4.403 134.944 o
-7 5 -6 50.589 62.250 7.483 42.363 o
-7 5 -5 81.811 79.503 7.969 28.614 o
-7 5 -4 71.597 72.283 5.975 42.755 o
-7 5 -3 129.051 136.703 6.801 17.407 o
-7 5 -2 34.919 38.722 13.043 19.213 o
-7 5 -1 122.124 107.420 18.843 7.314 o
-7 5 0 150.141 132.581 21.338 5.450 o
-7 5 1 177.194 189.237 25.539 3.696 o
-7 5 2 242.259 231.148 18.060 4.190 o
-7 5 3 97.216 90.242 12.398 14.927 o
-7 5 4 1077.380 1043.490 59.117 0.256 o
-7 5 5 1.272 5.650 3.346 310.181 o
-7 5 6 127.032 120.485 7.622 17.724 o
-7 5 7 213.618 214.460 11.499 6.466 o
-7 5 8 148.353 148.198 9.509 12.191 o
-7 5 9 3.611 4.662 3.585 268.846 o
-7 5 10 33.941 31.633 5.551 85.982 o
-7 5 11 0.371 2.010 2.465 574.132 o
-7 6 -6 0.242 -5.189 4.671 160.112 o
-7 6 -5 69.484 69.672 7.790 33.648 o
-7 6 -4 38.435 47.310 5.032 86.038 o
-7 6 -3 357.911 434.155 11.474 2.423 o
-7 6 -2 186.754 189.553 8.556 9.019 o
-7 6 -1 49.137 32.822 12.721 19.528 o
-7 6 0 323.647 342.452 33.641 1.662 o
-7 6 1 335.472 333.724 34.701 1.585 o
-7 6 2 52.120 62.516 15.571 12.936 o
-7 6 3 378.015 363.275 23.446 1.950 o
-7 6 4 3.299 5.447 3.101 357.949 o
-7 6 5 517.553 497.033 14.138 1.383 o
-7 6 6 2.075 2.720 3.622 265.216 o
-7 6 7 185.396 204.561 9.287 8.433 o
-7 6 8 45.738 49.833 5.056 77.035 o
-7 6 9 45.578 41.290 4.236 98.897 o
-7 6 10 5.695 8.629 2.747 439.860 o
-7 7 -6 102.240 100.823 8.804 20.563 o
-7 7 -5 6.681 1.169 3.456 287.317 o
-7 7 -4 202.940 168.992 10.710 7.901 o
-7 7 -3 108.472 105.327 6.813 23.394 o
-7 7 -2 357.338 309.418 10.551 3.037 o
-7 7 -1 832.950 782.571 16.802 0.561 o
-7 7 0 120.334 128.956 10.636 14.058 o
-7 7 1 62.846 67.720 7.517 37.330 o
-7 7 2 261.063 241.654 11.860 4.861 o
-7 7 3 104.329 82.757 7.646 24.496 o
-7 7 4 200.381 190.607 12.399 6.983 o
-7 7 5 1.034 0.827 3.277 324.972 o
-7 7 6 218.651 196.982 10.011 7.003 o
-7 7 7 18.122 16.734 3.790 203.701 o
-7 7 8 77.202 84.671 6.089 37.278 o
-7 7 9 21.383 16.266 3.155 260.489 o
-7 7 10 30.832 39.622 3.976 134.482 o
-7 8 -6 24.993 24.012 5.350 102.589 o
-7 8 -5 126.903 124.295 7.702 17.382 o
-7 8 -4 27.238 25.163 6.173 78.681 o
-7 8 -3 61.096 52.246 5.596 56.835 o
-7 8 -2 957.884 959.619 24.546 0.397 o
-7 8 -1 763.628 795.346 20.178 0.607 o
-7 8 0 501.745 470.838 14.041 1.486 o
-7 8 1 415.734 376.299 25.085 1.684 o
-7 8 2 7.015 1.961 11.157 28.002 o
-7 8 3 284.108 272.740 17.248 3.500 o
-7 8 4 33.753 23.824 5.979 79.356 o
-7 8 5 91.706 96.586 10.213 19.194 o
-7 8 6 0.055 -1.406 5.802 103.746 o
-7 8 7 171.076 162.993 11.982 8.812 o
-7 8 8 3.465 0.659 3.958 222.104 o
-7 8 9 53.329 63.764 6.003 53.891 o
-7 8 10 0.061 1.326 3.231 334.521 o
-7 9 -6 47.793 38.065 7.612 46.177 o
-7 9 -5 22.494 20.241 5.223 110.896 o
-7 9 -4 65.866 73.325 7.888 33.626 o
-7 9 -3 39.468 38.855 10.732 27.091 o
-7 9 -2 142.255 157.164 9.408 12.396 o
-7 9 -1 7.704 5.264 3.903 223.073 o
-7 9 0 258.353 262.800 11.245 4.795 o
-7 9 1 45.242 44.282 11.731 22.446 o
-7 9 2 130.891 122.920 9.713 14.496 o
-7 9 3 31.402 19.622 10.983 27.422 o
-7 9 4 14.862 17.576 6.858 70.911 o
-7 9 5 53.372 51.159 9.455 30.610 o
-7 9 6 147.539 150.857 11.778 10.404 o
-7 9 7 0.009 -3.327 5.323 123.258 o
-7 9 8 67.711 70.430 6.414 42.022 o
-7 9 9 5.792 2.677 3.080 360.485 o
-7 10 -6 8.332 5.491 7.469 62.070 o
-7 10 -5 65.627 64.609 7.043 39.871 o
-7 10 -4 3.511 9.820 3.449 286.775 o
-7 10 -3 131.263 125.447 8.785 15.435 o
-7 10 -2 21.938 26.247 4.953 118.805 o
-7 10 -1 147.347 142.926 13.059 9.695 o
-7 10 0 41.177 43.134 5.576 74.806 o
-7 10 1 168.583 172.907 12.947 8.211 o
-7 10 2 80.566 56.869 8.453 29.467 o
-7 10 3 45.067 46.042 7.007 51.766 o
-7 10 4 147.802 120.813 18.818 6.641 o
-7 10 5 28.636 31.522 11.611 24.489 o
-7 10 6 17.838 16.519 5.825 95.352 o
-7 10 7 99.759 96.223 8.974 20.892 o
-7 10 8 19.154 21.794 4.363 154.427 o
-7 11 -6 55.337 58.520 7.471 41.498 o
-7 11 -5 3.239 2.155 2.537 536.372 o
-7 11 -4 9.753 9.204 2.939 369.466 o
-7 11 -3 0.197 -2.264 3.921 227.224 o
-7 11 -2 21.170 18.537 4.274 159.197 o
-7 11 -1 7.321 9.846 3.878 223.430 o
-7 11 0 160.141 167.551 9.776 10.542 o
-7 11 1 10.731 11.819 4.292 178.967 o
-7 11 2 26.423 26.302 6.586 70.448 o
-7 11 3 99.168 87.627 8.805 22.031 o
-7 11 4 35.392 39.665 7.980 46.099 o
-7 11 5 1.218 -1.489 9.309 40.298 o
-7 11 6 107.849 116.030 17.021 8.759 o
-7 11 7 51.691 53.761 6.561 51.739 o
-7 11 8 77.828 60.792 9.835 24.401 o
-7 12 -6 8.976 12.604 4.385 173.342 o
-7 12 -5 21.298 32.549 4.039 159.451 o
-7 12 -4 0.181 1.596 2.769 455.434 o
-7 12 -3 22.765 36.013 6.116 79.386 o
-7 12 -2 16.265 18.466 4.567 149.063 o
-7 12 -1 36.646 47.010 5.576 76.885 o
-7 12 0 6.632 4.674 5.805 102.686 o
-7 12 1 33.623 35.170 4.841 103.247 o
-7 12 2 12.555 7.742 3.431 271.968 o
-7 12 3 27.087 25.354 5.121 107.495 o
-7 12 4 0.843 2.903 12.503 22.338 o
-7 12 5 49.215 50.455 10.918 24.743 o
-7 12 6 9.439 10.666 3.809 227.209 o
-7 12 7 176.651 176.529 9.097 9.680 o
-7 13 -5 2.561 5.654 3.917 225.965 o
-7 13 -4 19.413 17.559 4.288 162.147 o
-7 13 -3 3.745 3.609 4.103 206.008 o
-7 13 -2 20.757 26.238 5.384 104.143 o
-7 13 -1 5.766 7.266 4.602 162.252 o
-7 13 0 60.886 67.813 8.135 34.316 o
-7 13 1 1.417 2.881 3.996 218.319 o
-7 13 2 52.062 48.713 7.488 44.098 o
-7 13 3 3.154 2.103 3.881 230.794 o
-7 13 4 27.636 20.781 6.090 81.566 o
-7 13 5 0.030 -0.608 3.102 362.908 o
-7 13 6 67.669 69.356 5.960 45.343 o
-7 14 -3 26.396 25.806 5.041 110.760 o
-7 14 -2 0.539 0.565 3.430 296.871 o
-7 14 -1 46.252 42.405 5.795 67.676 o
-7 14 0 1.577 1.388 3.661 260.181 o
-7 14 1 71.589 75.427 5.540 44.763 o
-7 14 2 24.527 30.091 5.799 87.689 o
-7 14 3 105.483 112.583 13.010 12.796 o
-7 14 4 5.018 4.986 3.018 374.350 o
-7 15 0 21.478 25.389 4.799 126.273 o
-7 15 1 0.029 -1.117 2.934 405.663 o
-6 0 -4 1573.710 1763.990 67.379 0.123 o
-6 0 -2 433.874 483.944 32.673 1.214 o
-6 0 0 1078.910 1175.800 34.304 0.287 o
-6 0 2 2693.840 2771.080 50.248 0.051 o
-6 0 4 840.227 920.647 47.069 0.392 o
-6 0 6 436.753 457.080 37.639 1.102 o
-6 0 8 220.205 212.139 15.449 5.288 o
-6 0 10 409.543 396.277 19.117 1.910 o
-6 0 12 134.332 113.014 8.609 15.990 o
-6 1 -5 331.115 369.928 48.485 1.025 o
-6 1 -4 4.604 -4.565 8.850 44.550 o
-6 1 -3 765.184 762.699 30.250 0.570 o
-6 1 -2 202.333 207.451 15.588 5.687 o
-6 1 -1 709.252 751.347 27.573 0.644 o
-6 1 0 367.580 407.896 16.010 2.253 o
-6 1 1 528.990 593.183 16.510 1.175 o
-6 1 2 22.358 23.828 4.652 132.848 o
-6 1 3 1086.670 1207.920 35.591 0.277 o
-6 1 4 81.100 78.608 10.871 19.887 o
-6 1 5 1098.290 1116.220 38.913 0.282 o
-6 1 6 0.898 -3.694 9.986 35.025 o
-6 1 7 477.075 460.109 28.038 1.262 o
-6 1 8 4.254 3.368 3.513 279.779 o
-6 1 9 181.732 180.211 8.499 9.568 o
-6 1 10 55.006 51.567 5.396 63.524 o
-6 1 11 216.948 207.238 9.189 7.104 o
-6 1 12 0.926 -2.292 2.067 817.051 o
-6 2 -5 10.647 18.846 9.926 34.882 o
-6 2 -4 156.261 157.813 31.319 2.911 o
-6 2 -3 52.462 53.395 11.746 21.455 o
-6 2 -2 601.169 599.809 26.202 0.895 o
-6 2 -1 300.375 278.781 17.537 3.253 o
-6 2 0 350.250 328.686 14.542 2.770 o
-6 2 1 29.738 27.995 4.420 128.788 o
-6 2 2 146.512 110.693 8.825 14.594 o
-6 2 3 1.618 4.653 4.161 200.974 o
-6 2 4 834.432 850.096 31.665 0.479 o
-6 2 5 24.339 22.138 6.620 71.582 o
-6 2 6 919.099 838.576 53.592 0.350 o
-6 2 7 49.986 52.089 16.263 12.153 o
-6 2 8 403.184 375.619 12.658 2.262 o
-6 2 9 61.022 56.152 5.800 53.659 o
-6 2 10 126.130 122.033 10.656 13.842 o
-6 2 11 54.560 51.755 4.928 69.969 o
-6 2 12 55.678 53.829 4.193 78.288 o
-6 3 -5 139.814 130.641 29.991 3.276 o
-6 3 -4 21.880 7.924 8.338 48.400 o
-6 3 -3 922.944 872.435 44.712 0.375 o
-6 3 -2 10.128 0.978 6.950 71.656 o
-6 3 -1 767.240 737.882 39.987 0.520 o
-6 3 0 9.715 6.783 3.591 257.309 o
-6 3 1 35.348 38.956 6.854 59.306 o
-6 3 2 37.755 38.611 7.692 48.461 o
-6 3 3 999.765 1041.330 27.275 0.353 o
-6 3 4 128.523 109.460 12.031 12.573 o
-6 3 5 453.574 458.148 37.640 1.070 o
-6 3 6 97.326 99.712 20.342 6.990 o
-6 3 7 553.258 535.393 26.927 1.029 o
-6 3 8 2.312 3.919 4.116 205.308 o
-6 3 9 199.750 238.806 10.909 6.683 o
-6 3 10 76.717 73.956 6.309 38.374 o
-6 3 11 52.130 57.946 7.245 44.463 o
-6 3 12 3.244 0.993 2.738 462.581 o
-6 4 -5 55.113 58.214 24.057 5.755 o
-6 4 -4 229.654 248.881 21.676 3.613 o
-6 4 -3 1.673 7.191 7.789 57.460 o
-6 4 -2 416.562 434.664 31.334 1.357 o
-6 4 -1 30.911 32.612 10.838 27.655 o
-6 4 0 248.146 242.017 15.640 4.452 o
-6 4 1 157.560 178.081 13.436 8.287 o
-6 4 2 734.864 727.446 22.552 0.660 o
-6 4 3 85.729 92.041 11.020 18.361 o
-6 4 4 1244.590 1199.820 54.675 0.212 o
-6 4 5 86.102 78.459 16.659 10.280 o
-6 4 6 229.414 237.387 30.335 2.494 o
-6 4 7 385.887 380.880 12.646 2.366 o
-6 4 8 34.364 45.994 5.337 84.127 o
-6 4 9 0.645 -0.471 4.172 200.610 o
-6 4 10 139.006 146.146 8.405 14.035 o
-6 4 11 2.636 4.483 3.879 230.667 o
-6 4 12 82.731 92.637 13.187 14.560 o
-6 5 -5 18.400 11.374 16.126 13.313 o
-6 5 -4 105.103 87.225 25.034 4.889 o
-6 5 -3 189.404 180.048 18.386 5.395 o
-6 5 -2 52.977 67.782 13.768 15.915 o
-6 5 -1 34.222 33.858 11.370 25.012 o
-6 5 0 69.387 97.872 17.181 9.960 o
-6 5 1 527.049 606.069 40.410 0.800 o
-6 5 2 37.504 40.943 7.814 46.962 o
-6 5 3 328.293 313.547 19.842 2.634 o
-6 5 4 66.928 50.557 15.164 13.248 o
-6 5 5 316.515 330.077 31.736 1.813 o
-6 5 6 798.072 764.776 51.073 0.430 o
-6 5 7 202.722 253.877 10.533 6.449 o
-6 5 8 7.537 6.048 4.274 186.689 o
-6 5 9 78.896 72.207 6.462 37.091 o
-6 5 10 7.163 8.545 4.742 151.838 o
-6 5 11 78.711 83.583 9.553 23.474 o
-6 5 12 0.718 0.073 2.912 411.816 o
-6 6 -5 25.371 19.294 5.388 103.073 o
-6 6 -4 15.667 21.646 21.540 7.483 o
-6 6 -3 3.256 6.794 6.358 86.039 o
-6 6 -2 804.938 887.872 46.553 0.418 o
-6 6 -1 993.156 943.976 49.030 0.320 o
-6 6 0 265.050 297.588 28.577 2.336 o
-6 6 1 0.262 -5.006 9.048 42.666 o
-6 6 2 438.231 465.762 37.962 1.083 o
-6 6 3 66.745 57.988 9.656 26.959 o
-6 6 4 70.749 51.767 8.882 30.137 o
-6 6 5 4.222 10.593 10.991 28.829 o
-6 6 6 27.916 22.855 6.601 70.258 o
-6 6 7 89.786 85.129 9.700 21.362 o
-6 6 8 90.503 92.126 11.174 17.572 o
-6 6 9 0.276 -1.629 9.383 39.668 o
-6 6 10 19.368 11.790 3.927 194.598 o
-6 6 11 0.585 -5.097 2.875 422.407 o
-6 7 -5 32.061 25.040 5.313 96.751 o
-6 7 -4 7.093 9.365 4.017 209.272 o
-6 7 -3 95.513 106.091 29.838 3.572 o
-6 7 -2 2.329 9.027 7.913 55.614 o
-6 7 -1 1003.750 989.353 51.622 0.302 o
-6 7 0 390.016 398.539 34.483 1.362 o
-6 7 1 324.722 362.324 34.512 1.584 o
-6 7 2 11.662 15.245 9.004 42.315 o
-6 7 3 83.219 90.925 21.293 6.730 o
-6 7 4 30.692 31.007 12.243 22.055 o
-6 7 5 21.588 24.658 5.377 104.362 o
-6 7 6 1.543 1.234 3.589 270.705 o
-6 7 7 62.895 53.872 4.922 62.149 o
-6 7 8 16.966 13.785 4.972 129.493 o
-6 7 9 18.973 13.462 4.705 141.091 o
-6 7 10 14.262 15.207 4.324 169.627 o
-6 7 11 13.278 12.856 2.687 398.718 o
-6 8 -5 1.118 8.683 5.365 120.866 o
-6 8 -4 212.706 246.253 13.091 5.649 o
-6 8 -3 1.469 3.419 3.694 255.262 o
-6 8 -2 179.158 181.555 22.722 4.339 o
-6 8 -1 113.240 114.854 19.988 6.783 o
-6 8 0 54.310 80.378 17.043 10.719 o
-6 8 1 11.405 8.603 10.977 28.751 o
-6 8 2 24.147 33.142 14.727 15.631 o
-6 8 3 57.893 61.420 17.225 10.655 o
-6 8 4 20.872 16.387 5.249 113.041 o
-6 8 5 28.727 26.436 5.330 98.718 o
-6 8 6 42.981 43.868 6.413 60.403 o
-6 8 7 10.910 12.565 5.167 125.340 o
-6 8 8 56.922 62.843 7.110 42.870 o
-6 8 9 62.479 64.510 6.321 46.253 o
-6 8 10 32.322 33.217 4.536 116.168 o
-6 8 11 2.660 8.826 5.973 97.347 o
-6 9 -5 308.492 352.103 11.794 3.266 o
-6 9 -4 41.531 34.953 7.241 52.743 o
-6 9 -3 28.784 25.273 5.187 103.642 o
-6 9 -2 561.096 584.869 17.701 1.091 o
-6 9 -1 83.826 72.150 6.147 36.863 o
-6 9 0 0.896 1.610 8.091 53.343 o
-6 9 1 25.864 31.370 14.445 16.207 o
-6 9 2 23.949 16.372 12.510 21.750 o
-6 9 3 140.540 118.087 9.935 13.614 o
-6 9 4 49.566 44.011 7.320 47.276 o
-6 9 5 57.503 53.689 7.017 45.108 o
-6 9 6 21.515 14.991 5.136 117.560 o
-6 9 7 222.904 236.626 12.208 5.722 o
-6 9 8 62.530 69.402 6.978 40.540 o
-6 9 9 16.508 14.622 5.944 92.935 o
-6 9 10 11.695 7.743 3.039 342.613 o
-6 10 -5 0.150 0.337 3.211 338.719 o
-6 10 -4 151.478 168.763 10.200 10.764 o
-6 10 -3 54.588 68.126 7.227 41.893 o
-6 10 -2 174.833 141.734 8.661 11.116 o
-6 10 -1 1.095 -1.959 3.552 276.679 o
-6 10 0 178.667 186.734 13.968 7.152 o
-6 10 1 31.165 23.767 5.195 101.727 o
-6 10 2 77.682 67.196 13.351 15.364 o
-6 10 3 44.113 40.140 6.017 66.498 o
-6 10 4 21.615 16.009 3.812 193.947 o
-6 10 5 0.308 -3.885 6.770 76.206 o
-6 10 6 215.028 200.962 11.748 6.560 o
-6 10 7 15.672 15.572 5.105 123.668 o
-6 10 8 309.696 287.285 12.169 3.629 o
-6 10 9 11.382 11.389 3.499 260.661 o
-6 10 10 22.350 28.564 7.052 63.446 o
-6 11 -5 110.881 135.075 16.454 8.801 o
-6 11 -4 0.259 -5.333 5.371 121.078 o
-6 11 -3 195.083 239.283 15.524 5.514 o
-6 11 -2 27.666 25.727 6.531 71.047 o
-6 11 -1 232.445 235.217 14.337 5.054 o
-6 11 0 5.735 4.929 2.691 465.299 o
-6 11 1 324.786 304.172 11.396 3.388 o
-6 11 2 0.403 -1.532 2.881 420.687 o
-6 11 3 42.815 39.595 5.778 71.403 o
-6 11 4 58.057 64.866 7.230 41.225 o
-6 11 5 34.029 30.475 13.036 19.451 o
-6 11 6 1.637 4.362 10.872 29.535 o
-6 11 7 382.643 365.823 22.110 1.989 o
-6 11 8 68.812 74.910 8.323 30.631 o
-6 11 9 190.033 189.608 10.560 8.066 o
-6 12 -5 0.714 2.136 3.120 358.352 o
-6 12 -4 30.164 28.077 4.721 116.322 o
-6 12 -3 0.896 -1.021 4.826 149.914 o
-6 12 -2 102.448 117.265 11.322 15.120 o
-6 12 -1 9.407 10.893 3.760 232.649 o
-6 12 0 369.468 359.723 12.967 2.561 o
-6 12 1 3.736 7.950 6.304 87.380 o
-6 12 2 165.676 157.372 8.145 11.529 o
-6 12 3 28.456 27.148 3.896 157.459 o
-6 12 4 69.774 65.207 7.840 33.911 o
-6 12 5 0.003 -6.288 10.236 33.336 o
-6 12 6 117.762 127.763 16.256 8.843 o
-6 12 7 0.095 -1.340 5.104 134.067 o
-6 12 8 109.569 97.039 14.616 11.171 o
-6 13 -5 55.409 56.724 5.185 63.868 o
-6 13 -4 3.114 4.198 3.629 263.117 o
-6 13 -3 75.840 70.913 8.716 27.932 o
-6 13 -2 22.032 27.883 4.360 144.689 o
-6 13 -1 112.932 109.716 7.377 21.043 o
-6 13 0 14.869 10.312 3.402 265.406 o
-6 13 1 330.360 323.943 12.182 3.150 o
-6 13 2 52.950 60.024 5.403 61.852 o
-6 13 3 329.059 348.061 11.973 3.047 o
-6 13 4 3.478 2.984 4.262 191.205 o
-6 13 5 90.360 99.574 8.097 24.358 o
-6 13 6 1.588 6.589 3.740 248.035 o
-6 13 7 34.096 35.901 4.144 125.169 o
-6 14 -5 2.524 2.358 1.874 978.940 o
-6 14 -4 30.216 25.938 3.010 212.318 o
-6 14 -3 2.225 3.377 2.273 668.354 o
-6 14 -2 82.625 86.579 6.963 31.378 o
-6 14 -1 13.193 11.760 3.545 249.300 o
-6 14 0 98.713 100.699 6.808 25.989 o
-6 14 1 16.216 22.648 3.810 199.307 o
-6 14 2 151.842 146.690 7.319 13.724 o
-6 14 3 27.178 22.864 3.578 186.678 o
-6 14 4 124.343 116.862 8.704 16.782 o
-6 14 5 0.212 -3.672 4.601 164.974 o
-6 14 6 62.633 61.317 5.848 50.855 o
-6 15 -4 2.375 3.475 2.916 407.622 o
-6 15 -3 4.644 1.765 1.826 1010.600 o
-6 15 -2 12.756 13.390 2.642 411.852 o
-6 15 -1 60.177 61.070 5.057 60.031 o
-6 15 0 12.393 13.421 3.257 289.804 o
-6 15 1 40.699 43.398 4.421 99.879 o
-6 15 2 1.409 7.482 3.136 351.294 o
-6 15 3 55.331 56.085 6.013 54.828 o
-6 15 4 7.284 11.507 3.426 281.488 o
-6 15 5 44.990 49.899 9.094 34.213 o
-6 16 -1 0.560 -0.768 2.955 399.840 o
-6 16 0 15.581 20.080 3.068 290.796 o
-6 16 1 3.974 2.584 2.039 818.211 o
-5 0 -3 2397.210 2444.120 123.416 0.052 o
-5 0 -1 2682.510 2628.070 63.097 0.052 o
-5 0 1 1124.850 1221.430 27.273 0.275 o
-5 0 3 172.537 211.215 17.308 5.763 o
-5 0 5 1050.350 1184.220 52.281 0.260 o
-5 0 7 320.900 385.429 34.592 1.558 o
-5 0 9 135.321 143.458 10.096 12.850 o
-5 0 11 133.030 163.768 12.134 10.576 o
-5 0 13 5.735 8.494 3.120 344.820 o
-5 1 -4 1784.730 1912.840 61.869 0.104 o
-5 1 -3 562.730 643.611 24.940 0.938 o
-5 1 -2 1281.600 1260.500 32.676 0.225 o
-5 1 -1 71.349 65.672 6.137 43.297 o
-5 1 0 241.640 184.126 7.953 6.923 o
-5 1 1 422.073 439.025 11.712 1.975 o
-5 1 2 1252.990 1218.620 22.533 0.245 o
-5 1 3 73.135 110.039 9.046 23.775 o
-5 1 4 1335.630 1374.160 36.202 0.199 o
-5 1 5 0.225 -1.999 4.181 199.751 o
-5 1 6 561.980 545.693 32.941 0.908 o
-5 1 7 0.073 -1.220 5.805 103.656 o
-5 1 8 384.316 352.349 29.342 1.659 o
-5 1 9 3.320 6.559 3.247 325.891 o
-5 1 10 58.184 54.841 5.893 54.780 o
-5 1 11 84.340 83.438 6.383 33.679 o
-5 1 12 64.145 60.678 5.110 56.806 o
-5 1 13 7.859 9.612 2.469 518.962 o
-5 2 -4 383.632 416.624 24.178 1.770 o
-5 2 -3 562.661 550.099 31.756 0.922 o
-5 2 -2 13.832 15.562 5.395 112.816 o
-5 2 -1 586.182 666.664 17.803 0.952 o
-5 2 0 11.678 8.819 2.613 444.799 o
-5 2 1 625.057 648.856 14.544 0.923 o
-5 2 2 2.178 5.891 2.853 423.653 o
-5 2 3 595.262 618.893 17.752 0.982 o
-5 2 4 510.538 608.620 24.238 1.085 o
-5 2 5 1029.080 1080.440 35.307 0.317 o
-5 2 6 7.400 9.623 6.705 76.686 o
-5 2 7 215.103 201.206 22.090 3.956 o
-5 2 8 25.166 29.515 10.760 28.605 o
-5 2 9 97.515 91.779 5.505 31.245 o
-5 2 10 3.330 3.963 3.767 244.203 o
-5 2 11 101.699 100.771 6.919 25.033 o
-5 2 12 2.004 3.027 2.458 573.454 o
-5 2 13 41.057 46.482 3.767 114.254 o
-5 3 -4 45.550 38.844 11.196 24.582 o
-5 3 -3 194.640 210.490 20.026 4.612 o
-5 3 -2 67.268 62.542 10.146 24.696 o
-5 3 -1 594.723 712.762 18.786 0.887 o
-5 3 0 36.524 33.747 4.524 109.972 o
-5 3 1 1408.280 1463.560 23.862 0.187 o
-5 3 2 93.251 119.219 7.853 22.643 o
-5 3 3 709.035 778.720 21.088 0.668 o
-5 3 4 2186.790 2274.470 46.188 0.076 o
-5 3 5 1184.850 1370.900 60.055 0.200 o
-5 3 6 555.540 565.247 33.772 0.890 o
-5 3 7 4.258 7.790 18.015 10.753 o
-5 3 8 174.512 168.356 35.382 2.302 o
-5 3 9 3.676 10.182 6.501 82.060 o
-5 3 10 185.461 173.513 8.329 9.622 o
-5 3 11 4.483 5.605 7.110 68.795 o
-5 3 12 75.628 74.160 5.324 44.395 o
-5 3 13 5.663 2.964 1.710 1117.090 o
-5 4 -4 65.001 46.239 18.138 9.708 o
-5 4 -3 282.824 274.264 23.043 2.840 o
-5 4 -2 75.569 83.158 12.978 15.676 o
-5 4 -1 63.458 67.274 12.109 18.984 o
-5 4 0 206.056 248.011 13.552 5.676 o
-5 4 1 286.480 362.655 16.890 3.031 o
-5 4 2 113.313 121.572 8.438 18.258 o
-5 4 3 436.299 427.491 20.415 1.670 o
-5 4 4 595.956 652.578 46.533 0.631 o
-5 4 5 811.301 819.487 47.271 0.429 o
-5 4 6 190.532 206.710 35.657 2.164 o
-5 4 7 403.937 393.468 52.765 0.829 o
-5 4 8 31.707 33.327 4.760 109.377 o
-5 4 9 56.233 54.118 5.365 62.067 o
-5 4 10 5.132 7.007 4.085 205.614 o
-5 4 11 154.421 143.628 7.057 13.827 o
-5 4 12 4.993 7.430 2.531 520.744 o
-5 5 -4 74.685 67.145 23.261 5.945 o
-5 5 -3 0.027 -2.586 6.248 89.470 o
-5 5 -2 2242.830 2230.830 49.978 0.074 o
-5 5 -1 2110.570 2088.270 62.167 0.081 o
-5 5 0 1430.380 1243.930 49.535 0.182 o
-5 5 1 30.955 30.718 9.154 37.840 o
-5 5 2 901.029 854.251 27.659 0.450 o
-5 5 3 11.671 15.854 4.597 154.166 o
-5 5 4 52.798 52.940 8.822 34.003 o
-5 5 5 2.576 2.921 6.375 85.793 o
-5 5 6 145.983 110.998 29.992 3.294 o
-5 5 7 800.287 741.205 72.368 0.327 o
-5 5 8 194.590 195.016 9.450 8.172 o
-5 5 9 10.475 9.553 4.569 160.265 o
-5 5 10 182.766 194.647 10.908 8.126 o
-5 5 11 0.027 -1.118 3.042 377.353 o
-5 5 12 130.140 121.355 12.441 11.679 o
-5 6 -4 1.320 1.684 14.357 16.944 o
-5 6 -3 204.417 223.541 14.956 5.635 o
-5 6 -2 70.785 84.703 11.276 19.636 o
-5 6 -1 2363.120 2223.510 67.733 0.067 o
-5 6 0 2290.580 2302.570 70.549 0.067 o
-5 6 1 1371.470 1323.940 55.226 0.180 o
-5 6 2 169.567 152.950 20.428 5.315 o
-5 6 3 256.030 230.556 17.837 4.040 o
-5 6 4 89.008 96.736 11.987 15.987 o
-5 6 5 77.794 67.917 17.701 9.626 o
-5 6 6 513.003 504.021 32.740 1.030 o
-5 6 7 159.295 178.815 39.134 1.966 o
-5 6 8 67.533 71.383 6.076 44.137 o
-5 6 9 154.143 180.752 9.212 10.855 o
-5 6 10 2.818 2.429 3.253 328.067 o
-5 6 11 69.721 60.954 5.370 50.901 o
-5 7 -4 175.423 167.421 34.538 2.394 o
-5 7 -3 0.822 1.764 12.749 21.485 o
-5 7 -2 131.984 144.286 12.449 10.912 o
-5 7 -1 0.994 5.869 5.839 102.273 o
-5 7 0 624.858 626.028 38.593 0.702 o
-5 7 1 26.800 41.908 13.530 18.181 o
-5 7 2 493.199 490.260 38.228 0.964 o
-5 7 3 229.873 210.095 26.849 2.997 o
-5 7 4 345.959 290.438 32.468 1.738 o
-5 7 5 27.435 25.817 6.965 63.544 o
-5 7 6 130.792 94.254 18.789 7.300 o
-5 7 7 2.326 2.764 3.758 246.364 o
-5 7 8 266.671 288.321 10.777 4.450 o
-5 7 9 32.242 38.559 5.970 75.672 o
-5 7 10 31.755 33.012 5.975 77.727 o
-5 7 11 4.638 6.276 6.163 91.388 o
-5 8 -4 23.474 38.097 19.215 9.280 o
-5 8 -3 331.175 276.797 32.385 1.817 o
-5 8 -2 235.583 198.890 17.057 4.747 o
-5 8 -1 307.516 292.067 20.682 2.810 o
-5 8 0 0.033 -4.935 8.340 50.218 o
-5 8 1 957.354 957.371 52.435 0.320 o
-5 8 2 129.099 155.746 24.104 4.652 o
-5 8 3 512.362 426.939 40.086 0.945 o
-5 8 4 126.574 90.772 20.368 6.565 o
-5 8 5 109.805 97.699 22.372 5.819 o
-5 8 6 18.982 18.722 5.026 122.799 o
-5 8 7 486.511 445.662 14.997 1.574 o
-5 8 8 133.708 131.778 9.146 14.463 o
-5 8 9 23.733 32.403 5.313 101.111 o
-5 8 10 44.592 55.570 6.991 50.158 o
-5 8 11 54.493 76.049 10.850 23.034 o
-5 9 -4 353.888 367.674 14.379 2.583 o
-5 9 -3 78.534 89.768 19.399 7.998 o
-5 9 -2 24.755 31.789 14.752 15.581 o
-5 9 -1 21.847 16.655 6.806 69.957 o
-5 9 0 202.348 186.756 17.839 5.254 o
-5 9 1 15.305 25.230 12.326 22.532 o
-5 9 2 483.672 433.610 40.817 0.967 o
-5 9 3 111.122 111.960 23.418 5.299 o
-5 9 4 318.218 253.227 33.712 1.819 o
-5 9 5 46.446 41.301 6.251 61.373 o
-5 9 6 183.445 158.898 9.668 9.508 o
-5 9 7 5.940 6.236 4.958 140.224 o
-5 9 8 600.466 555.973 17.495 1.038 o
-5 9 9 43.252 43.720 5.816 68.991 o
-5 9 10 59.425 74.844 11.609 20.314 o
-5 9 11 1.696 3.799 5.097 134.195 o
-5 10 -4 0.035 -0.265 10.463 31.902 o
-5 10 -3 17.194 7.892 4.721 145.163 o
-5 10 -2 522.439 497.399 44.496 0.805 o
-5 10 -1 66.066 72.581 11.285 20.684 o
-5 10 0 26.311 15.133 7.374 59.274 o
-5 10 1 117.051 108.144 21.092 6.227 o
-5 10 2 228.113 182.309 28.099 2.927 o
-5 10 3 203.098 163.856 27.029 3.319 o
-5 10 4 201.472 187.862 12.158 7.076 o
-5 10 5 287.818 267.322 14.410 3.832 o
-5 10 6 43.903 42.223 7.610 46.779 o
-5 10 7 648.408 639.883 18.998 0.857 o
-5 10 8 32.285 29.577 5.247 96.177 o
-5 10 9 360.602 350.943 16.775 2.459 o
-5 10 10 0.254 2.382 6.072 94.720 o
-5 11 -4 302.554 314.484 17.893 3.017 o
-5 11 -3 54.090 61.396 7.794 39.142 o
-5 11 -2 72.426 87.484 8.860 26.465 o
-5 11 -1 29.298 33.058 5.930 80.308 o
-5 11 0 162.463 158.304 13.931 8.211 o
-5 11 1 7.885 11.167 2.554 482.325 o
-5 11 2 388.503 364.112 11.259 2.465 o
-5 11 3 99.724 96.693 7.883 23.440 o
-5 11 4 42.855 41.502 5.909 68.561 o
-5 11 5 1.463 2.981 5.743 105.771 o
-5 11 6 230.232 221.593 14.056 5.305 o
-5 11 7 24.500 25.192 5.610 94.577 o
-5 11 8 192.038 183.490 12.894 7.196 o
-5 11 9 0.096 -1.711 4.210 197.078 o
-5 11 10 47.006 48.820 8.300 39.199 o
-5 12 -4 0.739 -1.327 4.728 156.199 o
-5 12 -3 449.545 526.358 22.485 1.387 o
-5 12 -2 7.008 7.861 4.867 144.575 o
-5 12 -1 349.674 339.048 12.507 2.852 o
-5 12 0 0.015 -1.561 2.882 420.437 o
-5 12 1 276.198 261.097 8.183 4.834 o
-5 12 2 38.865 43.246 4.784 93.417 o
-5 12 3 169.220 163.055 8.395 10.928 o
-5 12 4 153.478 161.250 10.656 10.562 o
-5 12 5 25.938 28.225 12.007 23.202 o
-5 12 6 19.661 15.417 7.561 58.076 o
-5 12 7 76.831 77.845 9.349 24.862 o
-5 12 8 58.817 48.141 6.946 46.275 o
-5 12 9 28.525 26.791 7.132 60.394 o
-5 13 -4 29.040 35.116 9.721 33.877 o
-5 13 -3 15.074 16.121 5.023 127.695 o
-5 13 -2 283.250 263.962 11.607 4.270 o
-5 13 -1 2.962 5.489 3.059 368.102 o
-5 13 0 431.443 434.009 11.875 1.933 o
-5 13 1 9.899 4.567 2.982 368.440 o
-5 13 2 168.176 185.332 11.536 8.674 o
-5 13 3 104.180 90.770 6.350 27.083 o
-5 13 4 60.597 67.315 5.655 51.987 o
-5 13 5 5.604 6.145 3.981 216.341 o
-5 13 6 47.163 54.040 5.559 66.262 o
-5 13 7 3.305 2.896 6.142 92.364 o
-5 13 8 16.479 10.571 4.702 145.588 o
-5 14 -4 16.453 23.078 4.420 154.276 o
-5 14 -3 9.765 6.374 2.864 393.987 o
-5 14 -2 29.621 28.224 4.509 125.127 o
-5 14 -1 189.401 197.743 7.903 8.916 o
-5 14 0 1.708 -1.349 2.897 415.636 o
-5 14 1 245.007 249.902 9.987 5.440 o
-5 14 2 4.549 3.791 2.692 471.216 o
-5 14 3 141.806 138.098 7.304 15.218 o
-5 14 4 0.081 -3.123 4.699 158.196 o
-5 14 5 36.347 36.871 5.275 87.931 o
-5 14 6 0.081 -0.566 7.252 66.413 o
-5 14 7 23.089 22.274 7.894 52.164 o
-5 15 -4 38.280 38.043 3.500 138.253 o
-5 15 -3 25.326 27.364 2.872 244.620 o
-5 15 -2 30.156 27.386 3.363 184.506 o
-5 15 -1 16.458 15.322 3.530 236.539 o
-5 15 0 93.672 103.285 7.059 26.163 o
-5 15 1 1.005 -0.316 2.739 465.357 o
-5 15 2 107.605 96.904 7.066 23.853 o
-5 15 3 6.365 9.237 4.968 138.826 o
-5 15 4 44.575 28.537 9.386 34.303 o
-5 15 5 0.153 -1.295 6.249 89.427 o
-5 15 6 49.703 52.367 6.584 52.790 o
-5 16 -4 31.694 27.766 4.540 121.077 o
-5 16 -3 24.874 29.419 3.430 194.315 o
-5 16 -2 0.886 3.309 2.345 632.136 o
-5 16 -1 45.144 53.154 4.734 81.611 o
-5 16 0 4.645 2.608 2.402 591.152 o
-5 16 1 37.429 42.633 4.636 99.330 o
-5 16 2 2.278 2.862 2.368 616.648 o
-5 16 3 24.637 17.056 7.696 54.927 o
-5 16 4 1.468 2.355 6.758 76.435 o
-5 17 0 6.593 7.169 2.877 402.002 o
-5 17 1 1.625 1.660 2.667 489.305 o
-4 0 -2 916.079 977.698 35.338 0.385 o
-4 0 0 9.778 45.017 15.068 15.108 o
-4 0 2 261.796 404.695 47.566 1.121 o
-4 0 4 239.698 158.024 12.266 6.317 o
-4 0 6 333.991 261.313 33.062 1.792 o
-4 0 8 12.047 34.959 15.837 13.737 o
-4 0 10 53.835 31.311 6.034 62.881 o
-4 0 12 9.972 9.392 4.116 196.294 o
-4 1 -3 1680.930 1862.650 35.607 0.123 o
-4 1 -2 567.092 594.434 18.001 1.064 o
-4 1 -1 613.344 579.324 29.930 0.846 o
-4 1 0 292.149 261.347 20.313 3.116 o
-4 1 1 118.537 67.154 11.251 16.002 o
-4 1 2 15.317 20.561 9.049 41.343 o
-4 1 3 873.568 815.418 21.836 0.500 o
-4 1 4 61.064 73.256 13.103 16.671 o
-4 1 5 550.168 541.039 21.303 1.119 o
-4 1 6 7.942 16.153 9.414 38.962 o
-4 1 7 70.018 80.480 21.281 6.971 o
-4 1 8 1.183 -0.101 9.004 43.079 o
-4 1 9 43.493 56.415 23.078 6.316 o
-4 1 10 19.488 8.272 3.892 201.167 o
-4 1 11 18.999 10.258 3.541 235.232 o
-4 1 12 12.753 8.907 2.914 361.447 o
-4 1 13 26.656 18.587 3.017 245.585 o
-4 2 -3 271.408 311.334 19.512 3.165 o
-4 2 -2 1901.270 1907.840 34.200 0.104 o
-4 2 -1 4.036 6.148 10.627 30.870 o
-4 2 0 189.295 170.715 22.165 4.420 o
-4 2 1 250.606 277.083 21.903 3.235 o
-4 2 2 183.920 121.667 9.368 10.743 o
-4 2 3 67.887 53.052 5.088 57.067 o
-4 2 4 1686.260 1663.480 38.011 0.131 o
-4 2 5 1850.510 2025.970 48.420 0.100 o
-4 2 6 988.366 1079.740 44.700 0.310 o
-4 2 7 2.664 4.478 8.171 52.237 o
-4 2 8 85.592 101.268 30.249 3.533 o
-4 2 9 3.360 14.246 19.714 8.977 o
-4 2 10 118.284 124.610 6.791 19.919 o
-4 2 11 11.879 11.796 3.241 297.040 o
-4 2 12 124.218 119.851 7.042 18.987 o
-4 2 13 9.441 10.197 2.273 581.703 o
-4 3 -3 354.667 308.147 28.578 1.896 o
-4 3 -2 150.633 218.846 12.008 8.474 o
-4 3 -1 1204.890 1113.950 24.919 0.270 o
-4 3 0 34.696 29.579 5.200 95.060 o
-4 3 1 1415.940 1534.800 37.430 0.172 o
-4 3 2 1215.650 1314.840 25.038 0.240 o
-4 3 3 623.741 679.332 16.919 0.881 o
-4 3 4 59.963 71.020 13.264 16.470 o
-4 3 5 1313.570 1373.620 73.108 0.165 o
-4 3 6 161.420 164.665 28.519 3.330 o
-4 3 7 405.614 420.948 50.513 0.861 o
-4 3 8 20.424 16.833 18.980 9.608 o
-4 3 9 74.101 74.450 5.945 41.356 o
-4 3 10 17.942 17.152 3.549 227.101 o
-4 3 11 218.301 215.532 8.822 6.998 o
-4 3 12 5.590 5.879 2.482 541.798 o
-4 3 13 63.174 63.815 4.425 63.046 o
-4 4 -3 89.609 101.564 10.869 17.799 o
-4 4 -2 3464.550 3636.090 50.157 0.031 o
-4 4 -1 3245.690 3356.390 47.203 0.036 o
-4 4 0 4863.210 4978.120 66.503 0.016 o
-4 4 1 217.955 300.028 12.508 5.040 o
-4 4 2 205.307 140.142 9.397 8.984 o
-4 4 3 490.724 575.902 26.941 1.116 o
-4 4 4 710.899 704.328 35.568 0.608 o
-4 4 5 12.572 25.907 15.028 15.290 o
-4 4 6 462.942 421.152 47.090 0.870 o
-4 4 7 84.098 87.695 27.778 4.175 o
-4 4 8 227.765 206.406 40.773 1.666 o
-4 4 9 37.202 37.105 4.240 115.283 o
-4 4 10 270.723 276.476 10.171 4.559 o
-4 4 11 17.286 19.012 3.378 245.040 o
-4 4 12 140.752 146.007 7.269 14.933 o
-4 4 13 0.009 -0.356 1.730 1166.720 o
-4 5 -3 213.273 188.181 12.065 6.718 o
-4 5 -2 258.969 280.458 15.473 4.011 o
-4 5 -1 2777.080 2565.410 45.249 0.052 o
-4 5 0 2754.980 2940.890 46.288 0.048 o
-4 5 1 522.738 446.715 23.364 1.269 o
-4 5 2 40.547 59.638 7.766 43.698 o
-4 5 3 705.514 805.126 27.445 0.622 o
-4 5 4 200.883 216.197 19.305 4.651 o
-4 5 5 315.994 387.437 41.687 1.262 o
-4 5 6 9.726 6.530 14.017 17.716 o
-4 5 7 1487.730 1350.850 92.024 0.129 o
-4 5 8 48.597 24.676 20.146 8.304 o
-4 5 9 242.882 225.451 14.049 5.001 o
-4 5 10 105.603 109.727 6.640 23.904 o
-4 5 11 225.461 244.937 9.061 6.218 o
-4 5 12 0.178 0.178 2.180 734.616 o
-4 5 13 111.228 124.936 7.629 19.650 o
-4 6 -3 47.114 33.252 8.962 36.227 o
-4 6 -2 119.173 94.992 10.118 16.440 o
-4 6 -1 1199.890 1262.970 33.614 0.242 o
-4 6 0 286.303 254.675 16.299 3.701 o
-4 6 1 780.710 850.692 80.542 0.285 o
-4 6 2 1581.040 1612.560 86.118 0.116 o
-4 6 3 888.818 1027.430 32.749 0.394 o
-4 6 4 396.505 403.575 27.315 1.614 o
-4 6 5 47.086 43.077 10.295 28.019 o
-4 6 6 736.006 708.524 62.124 0.408 o
-4 6 7 297.202 247.859 42.458 1.394 o
-4 6 8 44.219 45.406 4.909 83.475 o
-4 6 9 7.377 4.143 3.339 303.586 o
-4 6 10 290.282 309.066 13.209 3.644 o
-4 6 11 35.479 32.284 3.706 143.788 o
-4 6 12 129.591 136.557 5.843 18.453 o
-4 7 -3 264.518 268.763 28.926 2.381 o
-4 7 -2 75.873 67.524 8.972 27.261 o
-4 7 -1 319.054 341.431 19.460 2.628 o
-4 7 0 53.148 78.523 10.467 24.358 o
-4 7 1 746.501 796.151 47.223 0.471 o
-4 7 2 799.827 934.202 57.382 0.362 o
-4 7 3 304.549 304.706 35.928 1.649 o
-4 7 4 361.147 358.997 40.903 1.234 o
-4 7 5 346.432 343.771 41.621 1.249 o
-4 7 6 230.696 266.034 39.212 1.694 o
-4 7 7 58.203 51.989 19.747 8.355 o
-4 7 8 132.042 108.672 7.043 18.653 o
-4 7 9 130.691 152.221 9.731 13.223 o
-4 7 10 53.555 60.317 7.061 44.998 o
-4 7 11 113.289 116.035 13.880 11.306 o
-4 7 12 10.427 15.149 3.269 291.728 o
-4 8 -3 75.984 70.458 17.983 9.379 o
-4 8 -2 136.167 131.713 21.737 5.507 o
-4 8 -1 15.548 21.365 6.365 80.781 o
-4 8 0 286.148 271.941 18.830 3.293 o
-4 8 1 4.926 9.479 10.053 34.432 o
-4 8 2 699.105 684.703 51.965 0.499 o
-4 8 3 516.825 562.323 51.522 0.675 o
-4 8 4 487.912 467.955 48.543 0.790 o
-4 8 5 97.190 85.990 23.412 5.579 o
-4 8 6 111.016 106.290 25.933 4.482 o
-4 8 7 67.842 74.792 8.268 31.116 o
-4 8 8 1522.560 1447.550 30.502 0.167 o
-4 8 9 0.204 -9.828 8.170 52.328 o
-4 8 10 37.917 35.373 10.057 30.800 o
-4 8 11 3.909 1.972 6.299 87.818 o
-4 8 12 71.963 63.646 8.466 30.543 o
-4 9 -3 266.198 302.512 33.659 1.915 o
-4 9 -2 279.363 274.899 30.837 2.131 o
-4 9 -1 393.022 372.059 22.683 1.895 o
-4 9 0 27.830 35.702 8.673 41.838 o
-4 9 1 764.831 767.182 51.301 0.444 o
-4 9 2 193.098 210.994 21.662 4.246 o
-4 9 3 141.149 121.927 27.261 3.859 o
-4 9 4 323.353 259.706 38.212 1.536 o
-4 9 5 340.720 322.553 44.240 1.182 o
-4 9 6 20.797 42.638 20.905 7.866 o
-4 9 7 635.989 614.272 21.294 0.878 o
-4 9 8 65.398 64.655 9.214 28.457 o
-4 9 9 553.774 539.081 31.893 0.943 o
-4 9 10 12.394 6.238 7.604 59.425 o
-4 9 11 46.433 52.665 9.161 33.295 o
-4 10 -3 177.921 198.209 28.655 3.104 o
-4 10 -2 42.261 49.205 15.659 13.283 o
-4 10 -1 93.263 77.964 18.802 8.261 o
-4 10 0 85.892 81.464 11.875 17.074 o
-4 10 1 2.787 -4.175 9.973 35.107 o
-4 10 2 1165.980 1058.030 47.830 0.255 o
-4 10 3 14.779 26.617 19.152 9.441 o
-4 10 4 400.500 358.776 48.243 0.954 o
-4 10 5 2.838 4.909 7.561 60.975 o
-4 10 6 184.660 168.759 11.464 8.351 o
-4 10 7 15.104 24.115 10.373 31.602 o
-4 10 8 226.603 206.278 14.484 5.452 o
-4 10 9 0.098 6.649 8.018 54.295 o
-4 10 10 94.822 83.276 12.230 15.638 o
-4 10 11 2.167 3.081 5.081 134.989 o
-4 11 -3 36.340 31.595 4.492 112.840 o
-4 11 -2 598.117 581.689 47.684 0.646 o
-4 11 -1 244.175 224.840 30.527 2.433 o
-4 11 0 9.172 14.268 7.401 62.564 o
-4 11 1 435.256 412.122 41.036 1.054 o
-4 11 2 82.510 65.062 19.110 8.363 o
-4 11 3 1485.870 1360.870 58.525 0.159 o
-4 11 4 2.831 5.614 3.620 263.923 o
-4 11 5 263.590 281.062 10.899 4.560 o
-4 11 6 14.273 3.871 8.281 50.169 o
-4 11 7 173.791 171.348 19.294 5.466 o
-4 11 8 67.317 57.903 8.081 34.234 o
-4 11 9 28.447 24.148 8.829 41.355 o
-4 11 10 3.492 3.546 5.137 131.784 o
-4 12 -3 141.307 144.003 8.279 14.037 o
-4 12 -2 88.250 74.591 6.138 34.881 o
-4 12 -1 3.702 3.661 2.797 439.604 o
-4 12 0 167.517 166.501 7.938 11.188 o
-4 12 1 0.147 1.618 2.113 781.832 o
-4 12 2 252.720 243.934 11.920 5.001 o
-4 12 3 0.862 1.423 2.761 457.725 o
-4 12 4 277.244 243.424 9.708 4.818 o
-4 12 5 28.195 21.922 3.821 168.902 o
-4 12 6 67.978 55.059 13.850 15.320 o
-4 12 7 14.539 7.551 7.457 61.344 o
-4 12 8 48.174 56.392 8.035 39.842 o
-4 12 9 12.578 14.699 7.143 66.407 o
-4 12 10 44.555 52.270 7.326 47.534 o
-4 13 -3 71.395 73.573 7.471 34.179 o
-4 13 -2 62.579 67.351 6.060 47.560 o
-4 13 -1 331.235 333.806 12.360 3.075 o
-4 13 0 3.611 2.256 3.175 343.379 o
-4 13 1 168.375 153.397 6.388 12.528 o
-4 13 2 0.155 -0.285 2.217 710.422 o
-4 13 3 18.540 20.059 3.289 248.569 o
-4 13 4 197.637 193.132 8.924 8.265 o
-4 13 5 28.161 34.303 9.960 32.539 o
-4 13 6 0.044 -0.991 3.732 250.792 o
-4 13 7 66.926 70.566 7.191 37.513 o
-4 13 8 16.737 18.741 4.525 150.687 o
-4 13 9 44.113 55.570 5.596 67.432 o
-4 14 -3 4.016 6.991 3.297 314.755 o
-4 14 -2 92.804 92.044 7.233 27.144 o
-4 14 -1 1.687 3.349 3.781 243.521 o
-4 14 0 252.330 254.181 8.513 5.433 o
-4 14 1 0.075 -0.384 2.313 652.564 o
-4 14 2 64.544 54.065 4.369 66.763 o
-4 14 3 136.579 138.386 7.612 15.474 o
-4 14 4 17.758 14.682 3.677 218.085 o
-4 14 5 3.808 3.936 7.656 59.447 o
-4 14 6 41.365 33.410 5.557 78.955 o
-4 14 7 0.108 -1.438 3.042 377.332 o
-4 14 8 29.655 31.189 5.363 94.713 o
-4 15 -3 108.861 105.765 7.378 22.093 o
-4 15 -2 3.268 7.722 3.752 244.645 o
-4 15 -1 186.255 190.389 7.832 9.309 o
-4 15 0 11.412 15.991 3.083 317.682 o
-4 15 1 149.317 156.626 6.290 14.263 o
-4 15 2 23.076 28.518 9.240 38.422 o
-4 15 3 40.120 39.497 4.490 101.631 o
-4 15 4 3.833 6.020 3.619 262.974 o
-4 15 5 30.099 34.310 7.943 48.553 o
-4 15 6 0.732 -7.056 4.963 141.767 o
-4 15 7 28.564 26.950 3.531 179.356 o
-4 16 -3 1.527 3.214 2.058 817.352 o
-4 16 -2 72.762 71.446 4.640 51.244 o
-4 16 -1 1.036 6.189 3.014 381.614 o
-4 16 0 78.221 85.814 5.433 39.848 o
-4 16 1 0.466 1.124 2.261 682.667 o
-4 16 2 92.282 94.074 5.597 32.271 o
-4 16 3 22.998 24.885 3.312 219.035 o
-4 16 4 23.646 19.238 8.036 50.643 o
-4 16 5 0.087 -0.004 4.052 212.731 o
-4 16 6 39.203 39.429 7.705 47.769 o
-4 17 -3 34.531 35.847 3.632 144.953 o
-4 17 -2 0.578 0.136 2.982 392.624 o
-4 17 -1 70.484 76.014 8.691 28.589 o
-4 17 0 2.235 4.274 2.078 794.765 o
-4 17 1 92.005 85.267 6.838 29.453 o
-4 17 2 10.522 9.646 2.356 538.730 o
-4 17 3 56.732 54.820 7.315 42.826 o
-4 17 4 1.715 6.408 5.901 100.012 o
-3 0 -1 1050.850 1064.970 42.539 0.297 o
-3 0 1 96.329 172.251 24.503 4.769 o
-3 0 3 220.120 392.300 34.278 1.876 o
-3 0 5 4493.060 5142.020 118.655 0.016 o
-3 0 7 263.079 180.753 29.894 2.515 o
-3 0 9 126.239 164.357 31.187 3.051 o
-3 0 11 41.112 53.911 7.576 46.107 o
-3 0 13 45.788 46.961 6.050 62.809 o
-3 1 -2 1004.430 1008.840 49.441 0.305 o
-3 1 -1 566.238 616.728 22.943 0.982 o
-3 1 0 212.254 176.479 12.351 6.844 o
-3 1 1 14.644 22.232 5.439 108.423 o
-3 1 2 1325.820 1374.520 42.149 0.196 o
-3 1 3 484.945 500.974 41.970 0.895 o
-3 1 4 2079.680 2264.840 99.193 0.069 o
-3 1 5 664.520 793.862 29.598 0.654 o
-3 1 6 1709.570 1746.640 49.159 0.121 o
-3 1 7 39.428 44.323 12.375 20.769 o
-3 1 8 172.395 181.868 21.587 4.715 o
-3 1 9 4.290 -11.061 16.201 13.303 o
-3 1 10 41.308 27.748 4.200 117.582 o
-3 1 11 81.359 67.708 5.850 40.231 o
-3 1 12 58.613 59.775 5.610 55.877 o
-3 1 13 0.567 0.152 2.174 739.011 o
-3 1 14 34.584 30.186 4.146 129.532 o
-3 2 -2 515.135 546.716 37.815 0.897 o
-3 2 -1 908.319 879.821 25.567 0.445 o
-3 2 0 711.968 768.680 26.156 0.641 o
-3 2 1 57.996 78.606 10.236 24.546 o
-3 2 2 251.632 257.171 19.108 3.724 o
-3 2 3 607.081 804.669 36.527 0.650 o
-3 2 4 402.319 475.206 28.432 1.437 o
-3 2 5 2906.510 3038.590 57.609 0.043 o
-3 2 6 59.602 48.026 8.401 35.536 o
-3 2 7 517.173 560.997 54.871 0.631 o
-3 2 8 187.968 157.513 31.373 2.758 o
-3 2 9 106.808 94.765 29.446 3.633 o
-3 2 10 1.862 0.778 2.419 594.597 o
-3 2 11 96.943 82.025 6.466 29.797 o
-3 2 12 0.648 0.115 2.787 449.695 o
-3 2 13 80.654 73.939 4.699 45.419 o
-3 3 -2 4004.210 4728.780 157.483 0.019 o
-3 3 -1 12159.000 12397.700 266.773 0.002 o
-3 3 0 13239.700 13759.200 179.785 0.002 o
-3 3 1 973.037 896.441 46.664 0.343 o
-3 3 2 1732.010 1662.930 65.656 0.115 o
-3 3 3 1192.850 1216.010 46.677 0.232 o
-3 3 4 757.952 704.995 32.113 0.590 o
-3 3 5 1032.000 1197.070 53.094 0.262 o
-3 3 6 513.330 470.904 47.462 0.781 o
-3 3 7 77.269 55.122 21.826 6.718 o
-3 3 8 166.305 142.119 33.478 2.599 o
-3 3 9 95.672 105.617 32.816 3.000 o
-3 3 10 110.128 121.533 6.829 21.512 o
-3 3 11 63.326 57.853 5.573 53.915 o
-3 3 12 224.544 213.871 9.149 6.729 o
-3 3 13 1.456 4.253 2.005 857.700 o
-3 4 -2 0.083 -9.943 14.265 17.165 o
-3 4 -1 4654.960 4776.810 179.051 0.015 o
-3 4 0 5632.800 5885.100 126.806 0.011 o
-3 4 1 8280.510 8633.780 201.364 0.005 o
-3 4 2 144.486 157.082 21.711 5.225 o
-3 4 3 631.621 605.575 34.427 0.752 o
-3 4 4 32.184 33.359 6.902 61.168 o
-3 4 5 373.023 356.279 26.270 1.844 o
-3 4 6 74.783 67.151 22.886 6.124 o
-3 4 7 551.010 468.497 53.519 0.658 o
-3 4 8 17.920 4.666 15.173 15.065 o
-3 4 9 149.991 151.052 36.830 2.242 o
-3 4 10 60.202 63.782 5.079 58.799 o
-3 4 11 240.913 244.290 22.792 3.353 o
-3 4 12 14.702 18.466 3.394 253.338 o
-3 4 13 79.249 87.355 5.523 38.645 o
-3 5 -2 1568.470 1630.090 49.836 0.140 o
-3 5 -1 31.757 69.649 26.908 4.710 o
-3 5 0 2534.620 2545.360 88.932 0.053 o
-3 5 1 909.237 1054.930 74.000 0.256 o
-3 5 2 115.688 122.236 14.201 10.729 o
-3 5 3 6.760 7.400 4.379 178.127 o
-3 5 4 794.591 741.097 28.037 0.567 o
-3 5 5 52.919 66.242 11.307 22.221 o
-3 5 6 654.236 591.978 56.087 0.519 o
-3 5 7 2.108 -9.793 19.637 9.057 o
-3 5 8 513.524 487.358 58.381 0.615 o
-3 5 9 220.570 207.961 8.358 7.169 o
-3 5 10 239.552 225.342 8.794 6.139 o
-3 5 11 60.854 53.732 5.241 60.264 o
-3 5 12 93.244 97.540 6.171 29.600 o
-3 5 13 0.920 0.884 1.707 1195.840 o
-3 6 -2 105.395 99.539 8.012 21.886 o
-3 6 -1 999.561 920.615 26.004 0.383 o
-3 6 0 63.991 66.256 8.402 32.350 o
-3 6 1 548.551 526.838 21.668 1.133 o
-3 6 2 877.103 1043.500 49.772 0.341 o
-3 6 3 939.470 881.268 34.814 0.399 o
-3 6 4 8.574 17.260 6.622 77.567 o
-3 6 5 69.330 46.130 11.535 20.929 o
-3 6 6 57.658 50.474 16.264 11.972 o
-3 6 7 1683.050 1654.200 101.007 0.099 o
-3 6 8 35.815 43.682 23.470 6.193 o
-3 6 9 114.796 123.586 6.721 20.701 o
-3 6 10 195.210 186.154 8.192 8.811 o
-3 6 11 219.175 220.569 8.390 6.979 o
-3 6 12 2.792 3.921 2.668 484.500 o
-3 6 13 47.180 55.110 4.090 89.873 o
-3 7 -2 844.447 784.456 43.442 0.439 o
-3 7 -1 126.497 116.460 15.965 8.954 o
-3 7 0 883.108 823.116 30.544 0.461 o
-3 7 1 104.801 114.048 12.584 13.324 o
-3 7 2 1070.150 1066.620 46.190 0.283 o
-3 7 3 354.826 415.862 25.063 1.855 o
-3 7 4 342.004 303.362 36.980 1.497 o
-3 7 5 2.717 -16.244 13.579 18.940 o
-3 7 6 886.665 839.586 46.243 0.392 o
-3 7 7 381.514 298.307 43.022 1.177 o
-3 7 8 218.992 208.274 38.185 1.866 o
-3 7 9 259.376 266.863 9.487 4.980 o
-3 7 10 230.124 239.082 12.237 5.507 o
-3 7 11 12.595 6.958 4.134 192.785 o
-3 7 12 39.855 37.527 27.256 4.617 o
-3 7 13 12.480 17.883 4.214 178.396 o
-3 8 -2 120.165 121.591 18.931 7.155 o
-3 8 -1 174.482 145.865 20.785 5.178 o
-3 8 0 45.834 41.010 8.360 39.994 o
-3 8 1 551.164 595.016 29.323 0.940 o
-3 8 2 513.236 523.511 28.620 1.092 o
-3 8 3 540.533 504.272 29.925 1.032 o
-3 8 4 407.306 444.825 28.958 1.449 o
-3 8 5 675.581 602.361 56.135 0.504 o
-3 8 6 186.362 176.210 31.473 2.710 o
-3 8 8 1436.470 1159.660 192.606 0.066 o
-3 8 9 784.072 700.455 31.643 0.573 o
-3 8 10 24.324 18.185 4.214 157.475 o
-3 8 11 13.928 9.672 4.459 164.119 o
-3 8 12 20.266 14.480 14.743 15.851 o
-3 9 -2 125.580 129.351 21.060 5.951 o
-3 9 -1 7.477 5.326 8.667 46.248 o
-3 9 0 68.467 70.629 12.189 18.262 o
-3 9 1 36.585 30.712 11.789 23.337 o
-3 9 2 1173.940 1234.730 46.789 0.234 o
-3 9 3 92.517 96.735 14.927 11.586 o
-3 9 4 621.267 585.788 35.052 0.769 o
-3 9 5 32.265 37.321 18.183 10.246 o
-3 9 6 126.379 111.872 27.276 3.989 o
-3 9 7 127.923 114.627 10.588 14.080 o
-3 9 8 125.563 34.340 13.234 13.650 o
-3 9 9 1.293 -3.345 4.467 175.006 o
-3 9 10 40.066 16.442 19.608 8.871 o
-3 9 11 2.619 0.692 3.934 225.134 o
-3 9 12 16.221 6.811 3.263 286.837 o
-3 10 -2 261.986 250.855 29.809 2.355 o
-3 10 -1 252.584 297.068 32.073 2.096 o
-3 10 0 62.184 59.071 11.488 21.129 o
-3 10 1 607.478 649.146 34.534 0.754 o
-3 10 2 7.400 8.020 8.043 53.568 o
-3 10 3 1598.940 1627.140 58.828 0.132 o
-3 10 4 0.813 10.439 9.968 35.101 o
-3 10 5 152.488 127.592 29.513 3.306 o
-3 10 6 7.651 9.364 13.082 20.337 o
-3 10 7 96.644 63.146 26.136 4.668 o
-3 10 8 23.304 35.152 9.042 39.519 o
-3 10 9 25.599 20.670 5.234 107.438 o
-3 10 10 0.588 -4.917 3.725 251.721 o
-3 10 11 24.843 14.146 3.575 207.727 o
-3 11 -2 139.365 165.067 26.214 3.959 o
-3 11 -1 63.991 49.491 14.909 13.779 o
-3 11 0 94.912 90.898 14.315 12.342 o
-3 11 1 47.208 61.569 13.294 17.392 o
-3 11 2 408.903 399.458 30.045 1.473 o
-3 11 3 4.784 12.277 10.350 32.462 o
-3 11 4 198.947 221.220 23.868 3.679 o
-3 11 5 11.679 23.238 4.789 139.218 o
-3 11 6 16.833 9.969 4.318 170.101 o
-3 11 7 0.371 -1.017 5.417 119.023 o
-3 11 8 39.623 79.790 9.617 29.712 o
-3 11 9 11.880 10.319 7.866 55.417 o
-3 11 10 84.984 104.839 10.995 17.848 o
-3 11 11 1.810 1.086 3.071 369.477 o
-3 12 -2 72.992 78.950 20.777 7.249 o
-3 12 -1 390.632 413.444 39.699 1.168 o
-3 12 0 23.424 15.656 12.838 20.705 o
-3 12 1 164.494 153.961 19.213 5.819 o
-3 12 2 21.698 21.630 11.421 25.941 o
-3 12 3 195.087 191.069 23.484 3.941 o
-3 12 4 16.658 14.251 3.817 207.761 o
-3 12 5 46.738 41.621 5.039 80.342 o
-3 12 6 1.990 2.253 5.120 133.041 o
-3 12 7 104.717 133.127 12.076 13.327 o
-3 12 8 29.848 41.469 6.694 63.556 o
-3 12 9 73.504 88.872 21.692 6.644 o
-3 12 10 0.382 -4.722 2.827 436.966 o
-3 13 -2 75.675 82.201 5.218 42.984 o
-3 13 -1 1.850 0.791 2.471 569.935 o
-3 13 0 80.621 71.908 4.976 44.431 o
-3 13 1 27.564 25.728 3.921 159.823 o
-3 13 2 62.151 70.854 4.478 60.450 o
-3 13 3 1.153 1.415 2.558 532.828 o
-3 13 4 124.407 113.116 7.932 18.128 o
-3 13 5 4.868 7.474 3.621 260.536 o
-3 13 6 52.969 73.038 5.987 51.689 o
-3 13 7 30.440 31.276 6.491 69.091 o
-3 13 8 86.373 96.958 15.673 10.994 o
-3 13 9 9.247 7.989 2.288 588.877 o
-3 13 10 34.747 42.371 5.588 80.070 o
-3 14 -2 2.794 2.343 2.500 553.144 o
-3 14 -1 236.351 228.514 8.105 6.319 o
-3 14 0 2.660 2.498 2.870 420.860 o
-3 14 1 75.110 65.762 4.644 51.536 o
-3 14 2 5.713 4.773 3.111 351.511 o
-3 14 3 43.361 41.816 4.007 107.731 o
-3 14 4 91.340 96.356 5.613 32.150 o
-3 14 5 18.011 15.637 3.588 225.058 o
-3 14 6 1.324 3.344 3.177 344.927 o
-3 14 7 124.855 120.578 8.161 17.255 o
-3 14 8 2.360 -0.486 2.623 505.960 o
-3 14 9 56.275 63.212 5.443 57.988 o
-3 15 -2 186.832 183.583 9.165 8.919 o
-3 15 -1 0.117 -2.349 2.644 499.761 o
-3 15 0 138.750 154.002 6.545 15.367 o
-3 15 1 20.264 24.401 3.304 231.473 o
-3 15 2 92.745 96.364 6.562 28.686 o
-3 15 3 41.014 41.062 4.071 110.589 o
-3 15 4 24.567 22.633 3.551 197.206 o
-3 15 5 1.736 0.974 2.879 420.525 o
-3 15 6 61.733 74.503 6.287 44.579 o
-3 15 7 1.293 -0.694 2.701 478.138 o
-3 15 8 64.572 58.479 5.389 54.647 o
-3 16 -2 11.797 7.276 2.845 386.542 o
-3 16 -1 251.679 242.717 7.692 5.721 o
-3 16 0 1.562 0.489 2.106 785.127 o
-3 16 1 309.652 323.876 10.336 3.535 o
-3 16 2 2.454 4.944 2.534 535.857 o
-3 16 3 101.843 111.505 5.730 26.613 o
-3 16 4 6.185 7.688 4.517 167.869 o
-3 16 5 45.703 44.325 4.288 95.336 o
-3 16 6 12.383 11.045 3.805 221.772 o
-3 16 7 11.063 12.555 3.154 313.609 o
-3 17 -2 149.047 137.491 6.560 15.121 o
-3 17 -1 3.417 3.644 1.898 940.894 o
-3 17 0 220.523 216.640 7.974 7.098 o
-3 17 1 18.367 11.769 2.619 380.047 o
-3 17 2 280.649 288.740 8.937 4.390 o
-3 17 3 0.756 -4.165 3.048 375.895 o
-3 17 4 78.576 64.946 4.927 47.758 o
-3 17 5 1.267 1.598 4.796 151.742 o
-3 18 -1 33.063 33.631 5.285 92.423 o
-3 18 0 99.986 97.888 5.606 29.274 o
-3 18 1 35.632 33.840 4.591 109.078 o
-3 18 2 5.922 7.489 2.734 445.118 o
-2 0 0 6324.110 6450.220 65.129 0.010 o
-2 0 2 3216.280 2871.850 75.980 0.038 o
-2 0 4 6722.470 6775.370 163.077 0.008 o
-2 0 6 9451.210 11317.800 196.564 0.004 o
-2 0 8 64.249 101.940 24.507 5.347 o
-2 0 12 254.005 245.621 14.213 4.568 o
-2 0 14 83.374 86.544 6.500 33.012 o
-2 1 -1 7692.360 7857.650 113.660 0.006 o
-2 1 0 498.364 469.179 13.062 1.519 o
-2 1 1 6132.100 5165.890 56.194 0.011 o
-2 1 2 1296.730 1212.640 30.451 0.229 o
-2 1 3 1311.750 1322.580 52.263 0.192 o
-2 1 4 2140.930 2322.960 104.799 0.064 o
-2 1 5 2349.950 2627.880 70.917 0.060 o
-2 1 6 251.335 279.809 19.719 3.509 o
-2 1 7 621.880 710.074 37.989 0.668 o
-2 1 8 3.235 -0.515 8.626 46.915 o
-2 1 9 144.324 163.132 31.212 2.969 o
-2 1 10 1.804 2.270 2.789 446.989 o
-2 1 11 150.811 150.385 9.240 12.138 o
-2 1 12 11.986 12.723 3.312 283.905 o
-2 1 13 112.981 120.028 6.472 21.766 o
-2 1 14 1.024 1.876 3.829 238.022 o
-2 2 -1 33536.600 33471.000 321.023 0.000 o
-2 2 0 19699.800 18802.100 108.399 0.001 o
-2 2 1 2925.660 3162.620 93.349 0.039 o
-2 2 2 1078.690 819.287 35.835 0.347 o
-2 2 3 40.644 41.935 9.033 36.145 o
-2 2 4 369.243 350.866 40.258 1.249 o
-2 2 5 1151.390 1258.830 70.709 0.199 o
-2 2 6 314.798 278.945 43.968 1.270 o
-2 2 7 30.200 56.828 20.726 7.881 o
-2 2 8 130.487 150.827 31.530 3.005 o
-2 2 9 10.716 26.338 18.106 10.581 o
-2 2 10 81.490 91.722 6.353 33.383 o
-2 2 11 41.521 37.891 4.171 109.547 o
-2 2 12 54.699 59.303 5.341 61.577 o
-2 2 13 3.110 1.405 1.839 1015.980 o
-2 2 14 52.795 51.041 5.125 69.072 o
-2 3 -1 2481.060 2343.470 70.126 0.060 o
-2 3 0 2893.260 3127.930 47.171 0.043 o
-2 3 1 7118.140 7957.760 155.778 0.007 o
-2 3 2 2.475 4.777 5.891 100.360 o
-2 3 3 96.525 131.006 16.148 9.575 o
-2 3 4 756.254 683.588 57.579 0.432 o
-2 3 5 254.871 290.317 26.453 2.619 o
-2 3 6 6.485 9.290 8.772 45.105 o
-2 3 7 540.494 515.423 53.783 0.645 o
-2 3 8 8.405 9.811 14.991 15.493 o
-2 3 9 100.740 113.049 29.116 3.693 o
-2 3 10 7.537 1.292 2.861 413.366 o
-2 3 11 60.061 62.862 5.689 53.297 o
-2 3 12 1.634 3.552 2.622 504.790 o
-2 3 13 104.772 105.210 8.958 19.580 o
-2 3 14 23.204 26.113 3.929 169.148 o
-2 4 -1 2050.680 1999.350 105.620 0.073 o
-2 4 0 45.999 53.251 10.731 25.671 o
-2 4 1 101.980 108.355 19.459 7.348 o
-2 4 2 52.324 49.314 13.866 16.189 o
-2 4 3 1.618 4.256 4.522 170.308 o
-2 4 4 71.043 69.602 19.310 8.371 o
-2 4 5 181.347 169.635 20.241 5.059 o
-2 4 6 395.173 371.642 44.690 1.047 o
-2 4 7 8.768 2.930 19.367 9.301 o
-2 4 8 569.876 517.144 57.334 0.581 o
-2 4 9 171.701 175.271 18.198 5.844 o
-2 4 10 69.843 81.827 5.686 43.155 o
-2 4 11 24.933 30.302 5.657 91.023 o
-2 4 12 123.825 133.352 10.609 13.625 o
-2 4 13 9.214 13.711 2.912 367.476 o
-2 5 -1 2426.880 2189.920 120.850 0.055 o
-2 5 0 0.069 7.613 11.810 25.032 o
-2 5 1 2438.480 2247.130 93.222 0.059 o
-2 5 2 95.692 60.478 16.717 10.204 o
-2 5 3 335.846 363.920 30.279 1.765 o
-2 5 4 467.413 460.051 26.895 1.318 o
-2 5 5 1019.170 974.147 50.962 0.301 o
-2 5 6 217.923 184.912 32.524 2.426 o
-2 5 7 793.102 807.351 68.964 0.335 o
-2 5 8 0.055 -5.201 18.074 10.692 o
-2 5 9 64.091 81.519 27.926 4.242 o
-2 5 10 64.127 83.390 9.233 26.945 o
-2 5 11 135.583 138.839 11.421 11.761 o
-2 5 12 2.494 8.805 4.988 139.311 o
-2 5 13 21.295 21.567 3.375 225.785 o
-2 6 -1 801.818 924.382 85.055 0.257 o
-2 6 0 1419.550 1424.010 106.641 0.119 o
-2 6 1 329.472 338.318 38.760 1.404 o
-2 6 2 291.264 267.199 20.691 3.055 o
-2 6 3 118.871 122.614 13.889 10.862 o
-2 6 4 373.458 313.726 18.780 2.381 o
-2 6 5 175.814 170.398 25.919 3.709 o
-2 6 6 432.438 408.001 45.890 0.941 o
-2 6 7 28.358 23.022 17.621 11.025 o
-2 6 8 1722.180 1966.500 112.848 0.084 o
-2 6 9 150.783 149.043 10.032 11.573 o
-2 6 10 129.764 149.377 11.409 11.808 o
-2 6 11 27.379 29.410 6.120 78.536 o
-2 6 12 55.133 49.775 6.909 47.775 o
-2 6 13 0.663 2.612 1.773 1105.960 o
-2 7 -1 1792.930 1822.760 55.236 0.109 o
-2 7 0 62.762 50.506 7.730 38.617 o
-2 7 1 50.608 44.783 8.263 39.070 o
-2 7 2 903.941 980.086 34.494 0.393 o
-2 7 3 248.317 234.930 20.093 3.740 o
-2 7 4 620.662 633.800 39.074 0.697 o
-2 7 5 648.063 668.580 33.558 0.706 o
-2 7 6 28.253 34.108 18.180 10.314 o
-2 7 7 1130.800 1211.590 86.251 0.180 o
-2 7 8 35.762 44.347 20.681 7.920 o
-2 7 9 794.706 874.593 31.516 0.498 o
-2 7 10 44.775 44.730 7.091 51.252 o
-2 7 11 66.342 58.435 40.258 2.108 o
-2 7 12 12.977 4.954 11.462 26.395 o
-2 7 13 8.697 5.853 2.602 478.143 o
-2 8 -1 1.984 4.407 3.392 301.707 o
-2 8 0 1780.170 1905.510 50.899 0.109 o
-2 8 1 173.323 182.826 15.762 6.638 o
-2 8 2 5772.800 6187.360 92.551 0.011 o
-2 8 3 1.435 7.935 5.926 99.135 o
-2 8 4 547.381 618.651 41.241 0.758 o
-2 8 5 97.816 88.685 17.672 8.901 o
-2 8 6 473.318 506.081 32.279 1.115 o
-2 8 7 180.604 169.260 34.475 2.380 o
-2 8 8 139.446 127.554 22.807 5.108 o
-2 8 9 276.410 249.608 12.094 4.455 o
-2 8 10 120.516 111.595 66.719 0.763 o
-2 8 11 50.184 42.749 28.727 4.131 o
-2 8 12 14.793 7.812 6.736 74.688 o
-2 9 -1 980.628 1118.020 36.731 0.325 o
-2 9 0 0.048 6.766 5.741 105.825 o
-2 9 1 1332.740 1236.890 42.904 0.206 o
-2 9 2 56.721 53.510 10.034 27.225 o
-2 9 3 3177.810 3045.810 129.432 0.033 o
-2 9 4 728.210 823.384 39.855 0.518 o
-2 9 5 348.111 353.446 27.318 1.901 o
-2 9 6 383.957 335.874 27.618 1.773 o
-2 9 7 436.511 485.483 51.891 0.773 o
-2 9 8 230.672 21.749 7.270 12.297 o
-2 9 9 20.813 19.546 5.901 90.659 o
-2 9 10 21.136 23.355 6.160 82.743 o
-2 9 11 19.944 15.877 11.135 27.486 o
-2 9 12 31.098 37.037 3.766 145.924 o
-2 10 -1 130.156 166.234 23.788 4.681 o
-2 10 0 457.847 439.956 25.807 1.405 o
-2 10 1 146.508 174.870 18.276 6.340 o
-2 10 2 863.082 805.828 43.449 0.424 o
-2 10 3 13.237 9.649 7.930 54.426 o
-2 10 4 597.376 608.300 35.839 0.775 o
-2 10 5 11.033 12.527 9.085 41.715 o
-2 10 6 21.753 23.163 9.223 39.039 o
-2 10 7 150.227 66.981 44.381 1.660 o
-2 10 8 119.917 71.314 13.172 12.965 o
-2 10 9 22.891 60.296 7.066 57.193 o
-2 10 10 62.258 61.785 6.076 48.989 o
-2 10 11 2.074 3.344 3.868 232.548 o
-2 11 -1 355.151 315.281 33.216 1.628 o
-2 11 0 3.318 -1.032 8.688 46.247 o
-2 11 1 495.364 549.524 32.123 1.033 o
-2 11 2 0.139 3.026 9.371 39.771 o
-2 11 3 369.794 373.142 28.553 1.711 o
-2 11 4 0.103 -8.490 8.750 45.614 o
-2 11 5 182.852 147.361 19.958 5.299 o
-2 11 6 2.549 7.615 4.756 153.310 o
-2 11 7 141.888 106.443 29.692 3.383 o
-2 11 8 101.577 109.729 11.002 16.020 o
-2 11 9 150.546 105.773 9.435 13.806 o
-2 11 10 1.351 1.427 4.745 154.986 o
-2 11 11 40.211 43.890 5.889 69.866 o
-2 12 -1 2.920 8.769 12.049 24.023 o
-2 12 0 29.880 18.856 12.731 20.764 o
-2 12 1 2.229 0.700 8.408 49.383 o
-2 12 2 273.670 283.503 25.371 2.631 o
-2 12 3 21.477 8.832 8.152 50.540 o
-2 12 4 252.897 234.923 24.906 3.001 o
-2 12 5 36.084 32.308 3.855 136.039 o
-2 12 6 80.819 90.050 9.323 23.337 o
-2 12 7 29.479 27.302 6.764 65.755 o
-2 12 8 195.532 221.104 15.080 5.834 o
-2 12 9 22.628 25.562 4.944 118.738 o
-2 12 10 100.087 101.903 14.135 12.036 o
-2 13 -1 327.938 338.803 15.834 2.838 o
-2 13 0 133.921 125.679 24.524 4.627 o
-2 13 1 204.887 174.808 27.887 3.129 o
-2 13 2 29.758 32.735 3.090 194.262 o
-2 13 3 367.905 393.518 8.719 2.608 o
-2 13 4 224.461 225.269 7.754 6.843 o
-2 13 5 246.101 279.601 11.592 4.821 o
-2 13 6 56.110 64.776 8.803 32.181 o
-2 13 7 235.043 240.998 15.878 4.638 o
-2 13 8 52.661 63.196 8.429 35.215 o
-2 13 9 107.738 136.462 22.900 5.397 o
-2 13 10 0.130 -1.657 1.966 903.507 o
-2 14 -1 0.209 0.430 2.309 655.100 o
-2 14 0 47.308 36.025 15.243 14.012 o
-2 14 1 24.353 22.538 3.167 231.943 o
-2 14 2 192.233 174.681 6.206 10.030 o
-2 14 3 108.552 103.984 4.658 28.206 o
-2 14 4 282.802 302.034 10.966 4.033 o
-2 14 5 33.179 36.962 4.754 105.279 o
-2 14 6 83.896 93.426 10.108 20.574 o
-2 14 7 23.436 27.471 4.378 141.722 o
-2 14 8 146.147 154.684 8.182 13.188 o
-2 14 9 0.941 4.492 2.216 705.164 o
-2 15 -1 211.943 210.754 9.930 7.019 o
-2 15 0 17.372 16.156 3.223 269.566 o
-2 15 1 179.432 159.824 9.538 9.770 o
-2 15 2 15.074 14.949 2.951 325.667 o
-2 15 3 114.379 100.624 5.502 25.357 o
-2 15 4 37.850 43.738 3.880 119.659 o
-2 15 5 20.332 13.834 5.204 116.323 o
-2 15 6 26.491 24.332 4.295 143.314 o
-2 15 7 44.361 42.361 5.026 82.599 o
-2 15 8 23.665 21.270 3.003 255.282 o
-2 16 -1 25.854 24.534 3.324 207.784 o
-2 16 0 171.774 172.603 7.052 11.136 o
-2 16 1 1.001 2.180 2.800 444.439 o
-2 16 2 237.804 229.385 9.944 5.908 o
-2 16 3 34.435 30.752 3.452 160.619 o
-2 16 4 17.633 16.739 3.698 213.583 o
-2 16 5 5.666 7.011 2.677 465.842 o
-2 16 6 40.166 34.522 4.406 107.534 o
-2 16 7 35.548 40.487 4.173 117.423 o
-2 17 -1 64.345 63.509 4.073 65.673 o
-2 17 0 203.446 189.736 7.545 8.528 o
-2 17 1 15.109 10.671 4.674 148.584 o
-2 17 2 2.919 2.322 3.029 377.931 o
-2 17 3 41.087 44.263 4.393 99.414 o
-2 17 4 0.487 0.497 3.798 242.090 o
-2 17 5 58.446 59.855 5.510 56.969 o
-2 17 6 0.751 -1.552 3.154 351.122 o
-2 18 -1 0.191 0.199 5.014 138.908 o
-2 18 0 16.057 20.630 3.930 191.862 o
-2 18 1 107.810 110.801 7.221 22.149 o
-2 18 2 8.059 6.503 3.343 299.014 o
-2 18 3 2.561 1.482 3.306 318.258 o
-2 18 4 29.977 36.882 4.705 111.144 o
-1 0 1 1343.650 3114.000 56.519 0.096 o
-1 0 3 6658.190 7630.820 148.964 0.008 o
-1 0 5 439.201 348.316 43.015 1.045 o
-1 0 7 657.624 779.533 56.876 0.461 o
-1 0 9 13.187 12.404 14.319 16.912 o
-1 0 11 125.476 140.843 9.763 14.119 o
-1 0 13 168.199 175.359 10.781 9.297 o
-1 1 0 6522.260 3919.650 47.700 0.012 o
-1 1 1 791.069 1037.400 40.250 0.415 o
-1 1 2 1222.070 1296.680 24.287 0.242 o
-1 1 3 0.940 5.840 3.765 245.317 o
-1 1 4 1340.110 1413.270 56.395 0.177 o
-1 1 5 2637.220 3164.220 97.532 0.044 o
-1 1 6 2672.170 2926.240 63.248 0.049 o
-1 1 7 27.582 58.946 12.351 21.112 o
-1 1 8 151.044 151.858 30.585 3.065 o
-1 1 9 8.263 16.684 13.171 20.008 o
-1 1 10 124.844 114.387 27.012 4.057 o
-1 1 11 11.707 7.972 2.809 393.848 o
-1 1 12 221.528 216.113 7.744 7.122 o
-1 1 13 0.001 -1.887 2.601 516.433 o
-1 1 14 62.245 58.353 4.426 66.269 o
-1 2 0 247.798 371.739 24.483 2.598 o
-1 2 1 17008.800 17708.000 175.548 0.001 o
-1 2 2 4799.490 4624.490 89.431 0.017 o
-1 2 3 780.156 747.533 26.539 0.584 o
-1 2 4 2707.580 2928.430 82.117 0.046 o
-1 2 5 2616.500 2975.180 126.829 0.042 o
-1 2 6 347.842 389.301 32.555 1.569 o
-1 2 7 1006.650 992.408 70.244 0.252 o
-1 2 8 14.863 10.400 13.455 19.125 o
-1 2 9 147.283 177.817 34.530 2.471 o
-1 2 10 11.851 19.582 8.798 44.067 o
-1 2 11 97.980 111.975 7.272 23.790 o
-1 2 12 0.132 0.728 5.172 130.588 o
-1 2 13 82.088 85.594 5.781 36.680 o
-1 2 14 5.504 7.405 3.361 300.246 o
-1 3 0 179.459 167.620 18.528 5.652 o
-1 3 1 611.583 679.856 36.482 0.710 o
-1 3 2 72.477 48.969 11.986 19.305 o
-1 3 3 1452.600 1563.030 40.450 0.163 o
-1 3 4 338.925 395.918 43.014 1.167 o
-1 3 5 433.446 433.539 37.389 1.137 o
-1 3 6 452.256 459.908 36.232 1.106 o
-1 3 7 0.024 -2.440 14.163 17.412 o
-1 3 8 670.517 732.720 65.117 0.411 o
-1 3 9 53.548 47.098 10.708 25.269 o
-1 3 10 34.814 42.284 6.048 71.298 o
-1 3 11 31.704 32.296 5.308 93.763 o
-1 3 12 13.133 13.072 3.784 220.333 o
-1 3 13 14.972 13.379 3.181 291.629 o
-1 3 14 71.385 93.046 4.869 44.326 o
-1 4 0 285.273 222.747 31.590 2.154 o
-1 4 1 1613.120 1471.110 42.906 0.147 o
-1 4 2 47.774 42.423 8.653 37.260 o
-1 4 3 35.844 68.435 17.777 10.411 o
-1 4 4 1381.860 1519.350 86.926 0.136 o
-1 4 5 1208.880 1309.340 62.574 0.198 o
-1 4 6 1193.530 1231.310 59.894 0.211 o
-1 4 7 1126.520 1229.570 81.614 0.187 o
-1 4 8 76.190 81.165 13.432 14.898 o
-1 4 9 131.845 135.413 16.930 7.859 o
-1 4 10 0.903 1.658 3.762 246.566 o
-1 4 11 15.577 14.960 5.688 101.357 o
-1 4 12 24.808 23.436 5.582 95.847 o
-1 4 13 32.968 42.254 4.448 111.316 o
-1 5 0 409.429 435.545 49.789 0.865 o
-1 5 1 550.195 585.550 30.071 0.939 o
-1 5 2 1276.870 1316.150 62.147 0.187 o
-1 5 3 2161.100 2217.370 103.537 0.066 o
-1 5 4 1023.260 1078.000 77.404 0.223 o
-1 5 5 585.930 678.531 42.809 0.669 o
-1 5 6 285.260 306.362 41.662 1.399 o
-1 5 7 36.444 46.276 8.565 39.951 o
-1 5 8 1197.320 1218.340 98.398 0.154 o
-1 5 9 472.934 495.643 31.707 1.140 o
-1 5 10 133.155 138.125 9.768 13.567 o
-1 5 11 6.985 5.865 4.573 163.968 o
-1 5 12 122.033 94.678 9.006 17.931 o
-1 5 13 0.689 -1.364 2.343 635.844 o
-1 6 0 100.388 108.596 28.144 3.938 o
-1 6 1 958.238 976.965 66.326 0.275 o
-1 6 3 335.161 209.047 16.508 3.363 o
-1 6 4 209.247 246.475 17.992 4.585 o
-1 6 5 260.863 229.827 17.204 4.083 o
-1 6 6 20.027 14.332 9.350 38.658 o
-1 6 7 319.651 310.553 28.117 2.074 o
-1 6 8 164.355 172.936 36.646 2.194 o
-1 6 9 666.827 752.669 71.553 0.370 o
-1 6 10 149.419 143.814 18.377 6.568 o
-1 6 11 90.926 90.831 9.126 22.254 o
-1 6 12 51.588 50.238 6.996 48.337 o
-1 6 13 10.723 4.276 2.792 413.420 o
-1 7 0 237.247 237.498 18.668 4.106 o
-1 7 1 13.377 8.494 5.017 132.291 o
-1 7 2 500.533 420.851 27.430 1.268 o
-1 7 3 1881.550 2057.990 55.169 0.095 o
-1 7 4 798.508 782.233 44.729 0.459 o
-1 7 5 3.047 16.003 7.771 57.375 o
-1 7 6 272.520 242.583 23.460 2.998 o
-1 7 7 66.944 62.722 14.267 14.442 o
-1 7 8 62.599 66.878 15.033 13.304 o
-1 7 9 12.711 25.379 7.806 55.005 o
-1 7 10 123.910 141.620 11.988 11.882 o
-1 7 11 79.431 80.392 8.780 26.104 o
-1 7 12 19.982 14.066 3.878 194.764 o
-1 7 13 5.747 11.423 2.514 510.446 o
-1 8 0 9.287 3.804 3.759 238.835 o
-1 8 1 240.573 155.151 12.609 6.236 o
-1 8 2 1739.700 1857.580 54.694 0.112 o
-1 8 3 1023.280 931.858 40.184 0.336 o
-1 8 4 853.382 918.110 48.301 0.381 o
-1 8 5 88.499 81.933 16.047 10.783 o
-1 8 6 34.601 34.541 12.256 21.710 o
-1 8 7 508.946 525.099 55.826 0.638 o
-1 8 8 222.722 302.104 27.374 2.681 o
-1 8 9 116.064 116.796 12.999 12.061 o
-1 8 10 84.512 69.868 40.577 2.051 o
-1 8 11 131.553 118.650 58.310 0.985 o
-1 8 12 49.447 45.815 4.169 91.606 o
-1 9 0 904.803 800.717 25.341 0.473 o
-1 9 1 307.069 313.398 19.450 2.838 o
-1 9 2 479.929 483.201 35.370 1.054 o
-1 9 3 2.494 -4.290 6.416 84.804 o
-1 9 4 635.342 626.022 42.914 0.646 o
-1 9 5 58.926 94.421 18.455 9.066 o
-1 9 6 289.830 271.291 32.245 1.988 o
-1 9 7 146.066 96.435 20.993 5.917 o
-1 9 8 32.844 18.901 10.829 28.087 o
-1 9 9 17.925 26.127 4.734 133.206 o
-1 9 10 185.942 143.708 94.866 0.377 o
-1 9 11 35.126 22.334 15.764 13.591 o
-1 9 12 41.140 40.071 3.797 119.434 o
-1 10 0 240.832 261.154 19.118 3.829 o
-1 10 1 915.363 835.905 48.818 0.370 o
-1 10 2 1.076 1.570 8.808 45.007 o
-1 10 3 1217.960 1156.780 59.347 0.214 o
-1 10 4 27.084 19.190 11.483 25.457 o
-1 10 5 426.690 447.755 40.227 1.060 o
-1 10 6 17.885 12.841 12.818 20.959 o
-1 10 7 24.967 17.875 16.025 13.364 o
-1 10 8 451.293 463.094 15.572 1.671 o
-1 10 9 22.496 17.883 17.061 11.840 o
-1 10 10 37.538 24.188 4.878 104.099 o
-1 10 11 89.950 88.480 15.231 11.514 o
-1 10 12 8.931 11.550 5.290 121.087 o
-1 11 0 447.041 503.472 27.960 1.286 o
-1 11 1 231.163 231.118 20.880 3.828 o
-1 11 2 1118.160 1090.350 60.325 0.239 o
-1 11 3 1.268 -10.120 11.812 25.030 o
-1 11 4 1042.370 996.562 60.638 0.267 o
-1 11 5 63.679 63.728 18.367 9.351 o
-1 11 6 88.692 63.816 38.397 2.280 o
-1 11 7 56.060 63.533 8.819 32.241 o
-1 11 8 117.969 109.846 11.669 13.718 o
-1 11 9 43.247 45.523 5.782 68.891 o
-1 11 10 74.426 97.545 11.950 17.211 o
-1 11 11 4.640 12.300 2.811 417.540 o
-1 12 0 41.956 53.846 11.890 21.805 o
-1 12 1 681.698 755.942 38.390 0.590 o
-1 12 2 14.051 19.966 11.582 25.598 o
-1 12 3 919.880 963.195 67.098 0.284 o
-1 12 4 39.050 34.298 11.012 26.108 o
-1 12 5 502.826 514.859 36.352 0.967 o
-1 12 6 2.712 6.947 8.001 54.428 o
-1 12 7 215.272 203.742 15.783 5.393 o
-1 12 8 19.466 20.076 6.775 70.769 o
-1 12 9 139.988 169.973 12.725 9.636 o
-1 12 10 6.275 11.754 4.958 138.786 o
-1 12 11 91.480 112.792 8.626 21.687 o
-1 13 0 114.344 108.193 23.658 5.197 o
-1 13 1 2.941 -1.794 10.908 29.346 o
-1 13 2 642.213 664.724 38.429 0.667 o
-1 13 3 15.414 10.833 3.320 274.181 o
-1 13 4 366.929 397.216 10.045 2.553 o
-1 13 5 7.549 5.802 3.281 311.873 o
-1 13 6 35.114 42.322 7.845 47.135 o
-1 13 7 18.708 18.192 6.433 78.578 o
-1 13 8 148.457 167.656 13.180 9.014 o
-1 13 9 0.398 1.021 6.224 90.145 o
-1 13 10 108.723 125.081 15.344 9.932 o
-1 14 0 221.939 229.763 9.597 6.449 o
-1 14 1 441.947 436.839 11.169 1.885 o
-1 14 2 0.860 2.335 2.209 713.427 o
-1 14 3 251.840 241.365 8.124 5.671 o
-1 14 4 8.456 8.169 6.911 72.181 o
-1 14 5 120.594 111.541 8.195 18.343 o
-1 14 6 22.110 20.868 4.599 137.788 o
-1 14 7 36.425 38.874 5.362 84.939 o
-1 14 8 27.566 27.450 3.939 156.803 o
-1 14 9 111.041 103.327 5.463 25.923 o
-1 15 0 49.410 41.005 4.012 98.493 o
-1 15 1 23.767 17.419 3.433 218.811 o
-1 15 2 265.057 250.031 11.206 4.795 o
-1 15 3 1.122 2.873 2.461 574.227 o
-1 15 4 200.979 193.916 9.124 8.030 o
-1 15 5 0.475 2.306 6.759 76.442 o
-1 15 6 33.687 35.456 7.202 56.026 o
-1 15 7 45.010 48.767 5.202 75.689 o
-1 15 8 46.700 41.465 8.070 42.011 o
-1 16 0 272.918 275.523 8.924 4.670 o
-1 16 1 71.973 64.744 5.799 45.495 o
-1 16 2 30.548 34.975 4.295 126.610 o
-1 16 3 59.356 66.286 5.957 50.332 o
-1 16 4 33.219 35.112 4.322 120.857 o
-1 16 5 11.867 9.833 3.681 238.139 o
-1 16 6 14.267 10.093 3.403 267.409 o
-1 16 7 60.860 58.961 13.515 16.246 o
-1 17 0 21.042 16.931 3.505 221.981 o
-1 17 1 246.058 243.803 8.919 5.670 o
-1 17 2 24.433 16.608 3.189 242.311 o
-1 17 3 1.171 4.091 2.705 474.521 o
-1 17 4 11.250 13.159 4.007 201.736 o
-1 17 5 30.378 31.352 4.177 135.105 o
-1 17 6 55.061 50.905 4.699 73.124 o
-1 18 0 4.491 1.973 2.049 809.348 o
-1 18 1 81.863 78.679 8.420 27.054 o
-1 18 2 9.995 10.493 4.563 160.674 o
-1 18 3 35.735 34.985 4.415 113.714 o
-1 18 4 7.069 4.605 2.822 420.125 o
0 0 2 10828.100 10077.900 165.545 0.003 o
0 0 4 80.481 135.407 28.607 3.858 o
0 0 6 22.430 38.695 13.349 18.869 o
0 0 8 198.554 274.227 37.708 1.869 o
0 0 10 234.581 237.952 27.421 2.800 o
0 0 12 140.560 153.805 12.734 9.992 o
0 1 2 7073.390 7584.900 144.884 0.007 o
0 1 3 12255.300 12428.200 161.851 0.003 o
0 1 4 395.109 365.372 25.325 1.778 o
0 1 5 279.000 268.307 24.269 2.760 o
0 1 6 68.807 94.362 12.632 16.407 o
0 1 7 2191.320 2352.980 179.865 0.045 o
0 1 8 35.589 32.838 17.153 11.454 o
0 1 9 156.887 169.373 18.355 6.148 o
0 1 10 0.458 0.393 5.622 110.504 o
0 1 11 96.078 114.154 5.250 28.983 o
0 1 12 0.284 -0.367 3.101 363.275 o
0 1 13 119.949 115.783 9.731 15.875 o
0 1 14 9.378 6.301 3.152 330.918 o
0 2 0 375.716 239.075 19.733 2.566 o
0 2 1 102.177 258.592 19.886 5.747 o
0 2 2 1652.930 1480.280 58.571 0.134 o
0 2 3 611.015 550.236 32.111 0.843 o
0 2 4 1565.310 1601.830 53.205 0.140 o
0 2 5 1205.950 1285.570 64.987 0.197 o
0 2 6 5489.440 5618.070 109.156 0.012 o
0 2 7 29.766 65.973 22.016 6.981 o
0 2 8 407.298 440.384 27.761 1.498 o
0 2 9 3.184 11.432 14.046 17.675 o
0 2 10 28.230 19.064 9.045 39.931 o
0 2 11 0.266 -3.573 2.508 555.122 o
0 2 12 119.017 132.800 7.918 17.559 o
0 2 13 1.940 4.603 4.388 180.694 o
0 2 14 82.690 86.794 7.226 30.316 o
0 3 1 272.355 223.578 14.354 4.417 o
0 3 2 6595.440 6444.610 133.016 0.009 o
0 3 3 879.039 912.995 56.728 0.340 o
0 3 4 545.186 462.258 38.102 0.910 o
0 3 5 2625.400 2700.380 79.787 0.051 o
0 3 6 193.053 256.940 27.721 2.965 o
0 3 7 645.669 624.779 31.031 0.759 o
0 3 8 361.347 366.096 25.995 1.888 o
0 3 9 183.686 201.017 20.763 4.650 o
0 3 10 12.546 12.814 3.053 325.098 o
0 3 11 42.306 34.291 4.263 108.545 o
0 3 12 7.124 7.641 3.697 246.967 o
0 3 13 32.736 32.974 6.041 75.777 o
0 3 14 0.008 -1.160 2.886 419.395 o
0 4 0 3232.330 2973.500 101.029 0.035 o
0 4 1 673.627 556.279 22.848 0.850 o
0 4 2 74.176 158.774 12.899 13.443 o
0 4 3 1220.380 1195.050 68.100 0.197 o
0 4 4 482.021 424.030 43.064 0.928 o
0 4 5 166.934 166.366 12.557 8.612 o
0 4 6 720.401 722.881 28.706 0.640 o
0 4 7 189.739 238.699 19.892 4.511 o
0 4 8 1161.790 1182.050 45.893 0.245 o
0 4 9 1074.440 1092.680 46.578 0.278 o
0 4 10 161.214 175.117 7.712 11.463 o
0 4 11 9.285 9.470 6.972 70.718 o
0 4 12 8.183 6.447 2.865 400.374 o
0 4 13 0.298 -4.545 2.709 475.965 o
0 5 1 361.455 276.551 35.021 1.576 o
0 5 2 202.695 203.156 28.119 3.017 o
0 5 3 43.033 54.387 16.131 12.485 o
0 5 4 1315.510 1588.360 92.245 0.134 o
0 5 5 65.864 40.127 6.213 51.468 o
0 5 6 106.058 137.897 13.993 11.012 o
0 5 7 261.526 261.879 23.724 2.977 o
0 5 8 207.807 233.295 20.961 4.078 o
0 5 9 660.177 699.908 103.074 0.238 o
0 5 10 294.245 297.053 17.820 3.192 o
0 5 11 27.359 19.511 4.406 140.454 o
0 5 12 16.589 12.618 2.777 356.801 o
0 5 13 27.372 26.743 3.504 185.223 o
0 6 0 615.561 530.746 55.200 0.571 o
0 6 1 115.710 159.045 30.654 3.202 o
0 6 2 534.342 506.182 61.975 0.555 o
0 6 3 1913.240 2009.930 49.118 0.097 o
0 6 4 550.548 521.639 22.695 1.118 o
0 6 5 58.277 73.428 15.792 12.249 o
0 6 6 275.647 273.248 21.747 3.047 o
0 6 7 1.234 6.264 8.724 45.845 o
0 6 8 104.663 121.995 15.875 9.682 o
0 6 9 68.829 68.262 13.367 15.827 o
0 6 10 97.245 129.164 9.652 17.736 o
0 6 11 37.436 31.025 6.122 71.892 o
0 6 12 42.008 42.548 4.684 92.372 o
0 6 13 13.215 15.393 3.833 212.634 o
0 7 1 256.646 247.833 40.222 1.594 o
0 7 2 7.399 9.644 4.724 152.460 o
0 7 3 2471.740 2694.200 43.567 0.059 o
0 7 4 450.769 579.138 30.370 1.129 o
0 7 5 577.209 570.558 37.151 0.807 o
0 7 6 110.832 125.512 16.390 9.001 o
0 7 7 179.300 201.580 21.172 4.601 o
0 7 8 111.214 106.178 23.292 5.378 o
0 7 9 43.148 54.519 6.023 62.461 o
0 7 10 30.842 20.380 5.589 92.122 o
0 7 11 112.226 115.590 10.238 15.923 o
0 7 12 48.967 56.216 4.995 72.035 o
0 7 13 15.796 20.678 2.883 317.022 o
0 8 0 1074.370 1002.830 43.477 0.298 o
0 8 1 18.148 24.569 5.823 92.949 o
0 8 2 161.634 152.140 11.920 9.544 o
0 8 3 614.128 705.477 24.189 0.814 o
0 8 4 182.291 165.321 20.363 5.041 o
0 8 5 77.862 86.238 17.131 9.938 o
0 8 6 206.377 207.426 22.119 4.013 o
0 8 7 112.323 111.624 27.759 3.957 o
0 8 8 186.280 217.407 23.597 3.874 o
0 8 9 77.828 67.081 12.619 16.761 o
0 8 10 140.165 112.212 86.106 0.462 o
0 8 11 16.145 18.050 3.743 211.443 o
0 8 12 51.966 52.853 4.585 76.985 o
0 9 1 64.993 64.958 10.053 25.182 o
0 9 2 1597.390 1825.290 46.350 0.129 o
0 9 3 151.579 105.333 11.900 11.381 o
0 9 4 84.035 77.491 14.782 12.552 o
0 9 5 302.817 306.196 31.371 1.932 o
0 9 6 55.198 64.482 18.201 9.660 o
0 9 7 371.682 395.189 38.784 1.253 o
0 9 8 324.138 330.355 15.491 2.938 o
0 9 9 207.136 219.846 12.498 6.298 o
0 9 10 19.878 16.271 6.281 82.073 o
0 9 11 125.080 112.807 7.120 19.276 o
0 9 12 15.422 17.991 3.083 294.368 o
0 10 0 349.900 377.195 31.867 1.614 o
0 10 1 2.523 3.424 5.301 123.986 o
0 10 2 439.095 429.557 24.464 1.523 o
0 10 3 226.931 255.804 19.048 4.053 o
0 10 4 656.638 626.162 44.494 0.612 o
0 10 5 2.224 11.036 10.403 32.203 o
0 10 6 295.328 290.505 32.659 1.903 o
0 10 7 105.784 100.641 9.342 19.000 o
0 10 8 26.888 16.316 6.020 84.972 o
0 10 9 107.166 111.832 8.622 19.433 o
0 10 10 47.966 52.367 10.366 27.027 o
0 10 11 16.862 10.285 2.960 327.056 o
0 10 12 62.880 59.763 24.037 5.708 o
0 11 1 790.282 820.370 35.696 0.500 o
0 11 2 53.924 73.794 11.209 22.060 o
0 11 3 887.311 875.126 53.449 0.356 o
0 11 4 38.714 35.465 13.692 17.454 o
0 11 5 111.848 110.798 21.371 6.154 o
0 11 6 1.039 0.317 3.515 282.485 o
0 11 7 53.798 72.004 11.049 22.674 o
0 11 8 531.885 613.298 33.501 0.894 o
0 11 9 11.428 11.339 3.454 266.801 o
0 11 10 2.503 4.617 2.946 398.103 o
0 11 11 100.747 119.594 6.261 24.713 o
0 12 0 134.209 148.035 23.605 4.791 o
0 12 1 0.809 -5.896 8.325 50.388 o
0 12 2 553.583 527.542 30.434 0.977 o
0 12 3 9.165 5.404 9.235 40.688 o
0 12 4 507.569 465.110 43.456 0.861 o
0 12 5 15.315 10.776 5.430 111.991 o
0 12 6 26.675 36.136 12.341 21.798 o
0 12 7 76.283 109.791 7.868 26.850 o
0 12 8 29.670 27.662 4.577 122.773 o
0 12 9 0.557 -0.594 2.957 399.367 o
0 12 10 96.126 121.313 11.565 15.110 o
0 12 11 2.361 3.985 2.834 430.983 o
0 13 1 960.604 942.182 42.736 0.351 o
0 13 2 0.538 -3.308 14.720 16.119 o
0 13 3 604.294 592.087 15.593 1.011 o
0 13 4 18.181 12.217 2.937 318.523 o
0 13 5 198.381 208.601 10.394 7.415 o
0 13 6 4.987 2.971 2.874 414.480 o
0 13 7 15.940 26.834 6.178 83.995 o
0 13 8 28.989 26.745 6.272 75.194 o
0 13 9 138.701 137.626 6.004 16.900 o
0 13 10 1.023 1.425 2.286 666.621 o
0 14 0 131.391 65.242 63.808 0.836 o
0 14 1 11.703 13.593 2.478 465.855 o
0 14 2 945.892 963.357 15.278 0.420 o
0 14 3 12.230 11.114 2.382 504.099 o
0 14 4 216.118 229.363 10.238 6.487 o
0 14 5 1.466 0.293 3.658 260.887 o
0 14 6 67.940 76.235 6.569 39.816 o
0 14 7 12.946 10.883 3.709 231.355 o
0 14 8 55.583 58.868 5.473 59.605 o
0 14 9 1.073 -0.702 2.343 635.665 o
0 15 1 51.707 53.745 19.258 8.835 o
0 15 2 114.444 113.649 7.217 20.752 o
0 15 3 291.785 307.453 8.841 4.040 o
0 15 4 4.097 5.848 2.607 499.457 o
0 15 5 296.033 326.509 13.241 3.454 o
0 15 6 11.772 7.212 3.421 276.374 o
0 15 7 131.280 127.837 7.606 16.725 o
0 15 8 10.013 5.299 2.439 530.369 o
0 16 0 52.386 45.376 7.352 45.723 o
0 16 1 151.051 144.556 8.051 13.309 o
0 16 2 19.594 13.445 2.941 306.623 o
0 16 3 44.494 42.291 3.295 125.054 o
0 16 4 273.885 305.978 13.639 3.846 o
0 16 5 2.051 0.489 2.140 758.965 o
0 16 6 97.777 95.044 5.424 30.889 o
0 16 7 0.167 -0.191 1.767 1118.750 o
0 17 1 114.806 99.407 6.647 23.068 o
0 17 2 2.613 0.355 2.062 815.469 o
0 17 3 112.391 102.213 6.733 23.091 o
0 17 4 48.998 46.322 3.794 99.713 o
0 17 5 15.266 13.965 2.908 335.318 o
0 17 6 18.481 12.527 4.596 148.327 o
0 18 0 110.116 100.958 8.286 20.444 o
0 18 1 0.182 -1.002 2.023 853.078 o
0 18 2 58.666 51.818 5.095 64.319 o
0 18 3 8.014 4.976 3.224 322.389 o
0 18 4 4.811 -0.240 2.551 529.135 o
1 0 1 12817.700 13152.600 120.346 0.002 o
1 0 3 14542.900 14140.600 110.203 0.002 o
1 0 5 17.239 28.435 20.959 7.881 o
1 0 7 1204.060 1078.220 70.555 0.205 o
1 0 9 160.731 153.127 22.312 4.845 o
1 0 11 46.493 36.264 5.570 73.425 o
1 0 13 47.381 56.035 7.451 44.753 o
1 1 1 2704.040 2213.880 41.145 0.059 o
1 1 2 2544.270 3107.950 83.699 0.047 o
1 1 3 66.168 62.274 12.798 17.351 o
1 1 4 71.122 44.281 13.185 16.768 o
1 1 5 17.190 34.259 14.462 16.336 o
1 1 6 45.020 19.670 7.279 53.806 o
1 1 7 16.338 31.162 8.685 43.954 o
1 1 8 477.078 459.710 28.739 1.245 o
1 1 9 29.805 53.183 9.570 33.526 o
1 1 10 20.540 13.136 2.623 356.715 o
1 1 11 0.438 -3.013 3.183 344.611 o
1 1 12 50.479 57.975 7.769 40.908 o
1 1 13 0.895 1.785 2.782 450.581 o
1 1 14 60.910 68.054 6.383 45.681 o
1 2 1 2847.110 2550.470 46.528 0.050 o
1 2 2 1580.580 1453.210 45.507 0.151 o
1 2 3 1091.400 1289.000 51.466 0.239 o
1 2 4 133.491 115.594 15.938 8.753 o
1 2 5 62.206 46.459 6.868 45.903 o
1 2 6 44.838 57.977 8.981 34.158 o
1 2 7 458.382 442.801 27.027 1.364 o
1 2 8 495.982 590.812 50.980 0.687 o
1 2 9 170.440 168.973 14.877 7.294 o
1 2 10 2.234 4.636 2.068 801.234 o
1 2 11 31.865 30.833 4.866 107.363 o
1 2 12 0.128 -1.512 4.002 218.069 o
1 2 13 64.307 69.141 7.870 34.695 o
1 2 14 4.901 9.142 3.445 285.696 o
1 3 1 16882.200 16927.100 175.208 0.001 o
1 3 2 12183.300 12971.100 139.946 0.002 o
1 3 3 138.097 150.410 17.893 6.979 o
1 3 4 37.732 38.835 11.548 23.872 o
1 3 5 122.536 137.012 10.587 13.606 o
1 3 6 2313.170 2635.290 65.773 0.062 o
1 3 7 1.197 1.231 7.979 54.847 o
1 3 8 869.161 944.986 63.925 0.311 o
1 3 9 1106.980 1240.040 38.044 0.263 o
1 3 10 348.430 395.286 11.153 2.674 o
1 3 11 0.630 -2.641 3.205 339.889 o
1 3 12 81.435 85.245 5.716 37.292 o
1 3 13 7.591 9.760 4.952 138.942 o
1 4 1 322.523 326.099 22.176 2.449 o
1 4 2 982.700 871.036 51.711 0.328 o
1 4 3 2176.450 2328.730 95.233 0.066 o
1 4 4 22.290 19.676 8.013 51.138 o
1 4 5 3269.550 3560.250 56.745 0.034 o
1 4 6 14.419 7.718 5.253 120.766 o
1 4 7 538.844 548.372 30.913 0.977 o
1 4 8 219.181 223.070 21.637 3.874 o
1 4 9 498.276 549.068 34.453 0.983 o
1 4 10 190.003 194.425 7.292 9.190 o
1 4 11 133.106 142.945 7.185 16.062 o
1 4 12 40.150 39.948 4.188 109.615 o
1 4 13 19.155 17.293 4.142 172.759 o
1 5 1 699.757 676.894 35.535 0.631 o
1 5 2 2078.670 2126.260 86.376 0.075 o
1 5 3 2391.920 2645.170 106.779 0.053 o
1 5 4 1819.460 2082.660 33.792 0.104 o
1 5 5 227.377 239.345 12.421 5.531 o
1 5 6 738.830 683.769 36.773 0.584 o
1 5 7 171.279 205.672 26.480 3.496 o
1 5 8 228.801 226.412 21.420 3.787 o
1 5 9 23.007 34.657 10.757 28.591 o
1 5 10 61.575 64.068 4.904 59.429 o
1 5 11 0.037 -0.248 2.826 437.194 o
1 5 12 12.895 7.155 3.968 207.644 o
1 5 13 0.831 0.661 1.745 1145.330 o
1 6 1 94.561 102.457 15.856 10.406 o
1 6 2 1090.940 995.447 50.703 0.278 o
1 6 3 1196.010 1173.230 38.320 0.248 o
1 6 4 1283.060 1453.990 46.505 0.192 o
1 6 5 1933.590 2106.450 38.430 0.095 o
1 6 6 155.394 160.515 16.318 7.182 o
1 6 7 414.176 420.659 27.566 1.515 o
1 6 8 1.160 5.931 7.832 56.872 o
1 6 9 57.663 60.931 5.165 60.789 o
1 6 10 0.816 1.688 3.406 300.795 o
1 6 11 15.387 8.792 2.886 353.610 o
1 6 12 0.437 -0.392 1.951 917.750 o
1 6 13 18.763 19.236 3.014 284.466 o
1 7 1 526.545 580.712 29.330 0.997 o
1 7 2 285.150 295.144 15.537 3.552 o
1 7 3 70.226 100.323 9.664 23.157 o
1 7 4 700.191 709.272 31.754 0.645 o
1 7 5 47.929 53.750 10.339 27.061 o
1 7 6 244.845 265.845 40.174 1.603 o
1 7 7 64.047 85.121 27.183 4.455 o
1 7 8 208.509 234.799 40.793 1.675 o
1 7 9 2.799 7.018 3.628 262.187 o
1 7 10 78.473 83.513 5.271 41.063 o
1 7 11 9.670 4.377 2.449 532.988 o
1 7 12 50.428 55.229 4.116 85.034 o
1 7 13 14.590 15.518 2.403 450.339 o
1 8 1 683.424 666.815 24.811 0.741 o
1 8 2 0.302 -0.769 4.865 147.553 o
1 8 3 666.904 744.439 27.325 0.695 o
1 8 4 73.495 106.816 11.855 17.091 o
1 8 5 246.191 255.992 18.302 3.926 o
1 8 6 273.215 284.208 24.166 2.756 o
1 8 7 165.294 167.585 20.383 5.282 o
1 8 8 11.053 6.332 9.160 41.231 o
1 8 9 87.959 92.449 5.990 32.576 o
1 8 10 0.625 -1.364 3.730 250.964 o
1 8 11 89.915 96.177 5.653 32.514 o
1 8 12 11.781 11.578 2.776 391.153 o
1 9 1 3.848 5.983 6.215 89.989 o
1 9 2 705.799 715.004 29.486 0.653 o
1 9 3 27.452 38.840 8.338 44.644 o
1 9 4 345.567 371.956 22.744 2.134 o
1 9 5 193.761 179.487 16.580 5.886 o
1 9 6 177.094 208.738 27.912 3.196 o
1 9 7 57.055 44.925 16.005 12.420 o
1 9 8 128.779 127.018 9.684 14.536 o
1 9 9 14.862 9.067 3.903 208.826 o
1 9 10 82.438 80.042 32.305 3.166 o
1 9 11 0.391 -0.302 4.444 176.840 o
1 9 12 80.770 70.188 34.231 2.851 o
1 10 1 490.063 444.710 24.592 1.335 o
1 10 2 135.639 174.540 16.405 7.495 o
1 10 3 123.029 123.344 13.696 10.822 o
1 10 4 53.388 36.911 9.606 30.984 o
1 10 5 334.678 340.579 23.766 2.217 o
1 10 6 13.578 5.825 10.954 28.850 o
1 10 7 220.736 212.323 13.268 5.826 o
1 10 8 131.518 145.715 16.424 8.025 o
1 10 9 220.167 279.948 16.296 4.481 o
1 10 10 3.043 8.301 3.486 282.602 o
1 10 11 134.660 130.199 13.068 10.620 o
1 10 12 0.036 -1.716 2.545 539.248 o
1 11 1 76.128 83.391 12.283 16.964 o
1 11 2 227.867 262.496 20.818 3.698 o
1 11 3 150.010 146.088 16.437 7.474 o
1 11 4 561.663 571.344 31.154 0.915 o
1 11 5 11.203 4.781 10.601 30.876 o
1 11 6 101.598 95.674 13.123 13.397 o
1 11 7 174.423 179.523 9.344 9.599 o
1 11 8 148.325 182.024 9.677 10.894 o
1 11 9 51.768 49.960 6.889 49.332 o
1 11 10 54.367 59.467 5.091 64.743 o
1 11 11 10.776 12.511 2.453 487.349 o
1 12 1 776.662 787.179 37.034 0.514 o
1 12 2 26.256 22.953 13.621 18.269 o
1 12 3 716.153 745.557 36.326 0.580 o
1 12 4 67.477 74.295 14.023 14.553 o
1 12 5 229.452 224.593 11.367 5.900 o
1 12 6 65.526 75.501 6.915 38.772 o
1 12 7 50.431 34.500 5.770 67.901 o
1 12 8 161.829 217.932 10.717 8.615 o
1 12 9 16.265 22.982 5.568 102.560 o
1 12 10 0.562 3.963 3.877 231.977 o
1 13 1 9.638 16.125 9.890 35.261 o
1 13 2 633.049 625.545 34.656 0.736 o
1 13 3 24.759 18.635 2.986 258.430 o
1 13 4 263.295 256.650 10.950 4.800 o
1 13 5 4.971 4.667 8.190 51.902 o
1 13 6 36.301 44.195 5.670 76.487 o
1 13 7 54.344 59.899 5.886 55.613 o
1 13 8 18.376 19.785 6.422 78.647 o
1 13 9 6.110 7.149 2.654 470.978 o
1 13 10 83.368 87.865 4.828 39.908 o
1 14 1 92.177 75.242 6.579 31.739 o
1 14 2 234.122 253.329 9.971 5.678 o
1 14 3 161.776 182.640 6.606 11.742 o
1 14 4 0.728 -0.555 2.847 430.892 o
1 14 5 144.721 167.234 13.523 8.968 o
1 14 6 9.847 3.709 4.149 196.738 o
1 14 7 86.448 88.967 6.479 31.781 o
1 14 8 2.169 3.840 3.316 315.719 o
1 14 9 72.162 82.574 4.849 46.876 o
1 15 1 52.846 43.396 3.970 92.444 o
1 15 2 15.532 12.882 2.733 372.233 o
1 15 3 29.642 33.785 3.524 166.317 o
1 15 4 167.685 193.638 10.902 8.818 o
1 15 5 19.157 16.255 5.230 115.274 o
1 15 6 75.611 63.159 8.517 29.581 o
1 15 7 8.244 3.604 4.378 178.470 o
1 15 8 30.505 29.536 3.705 159.845 o
1 16 1 73.036 82.296 5.044 45.299 o
1 16 2 6.782 7.273 2.219 652.439 o
1 16 3 104.357 113.155 6.076 25.030 o
1 16 4 20.866 18.657 3.763 196.502 o
1 16 5 159.642 152.231 8.713 11.794 o
1 16 6 4.204 2.019 2.499 549.675 o
1 16 7 45.032 39.290 4.057 105.739 o
1 17 1 23.214 24.069 2.965 254.665 o
1 17 2 65.258 57.530 4.124 67.126 o
1 17 3 0.739 1.291 2.733 467.022 o
1 17 4 179.908 191.425 29.233 3.023 o
1 17 5 4.138 5.981 2.560 517.130 o
1 17 6 49.003 49.368 4.366 86.076 o
1 18 1 75.752 72.405 4.313 51.165 o
1 18 2 0.006 -1.301 2.932 406.411 o
1 18 3 48.517 49.105 6.016 60.901 o
2 0 2 3354.390 3293.970 86.119 0.033 o
2 0 4 178.868 160.608 38.024 2.040 o
2 0 6 89.261 56.414 9.176 25.149 o
2 0 8 336.004 344.962 25.176 2.106 o
2 0 10 50.660 76.003 7.520 39.828 o
2 0 12 42.378 36.784 7.803 46.246 o
2 1 2 91.587 101.436 22.929 5.764 o
2 1 3 82.619 51.169 19.126 8.473 o
2 1 4 110.468 125.158 23.508 5.203 o
2 1 5 102.374 71.989 6.885 28.334 o
2 1 6 7.721 6.055 4.025 209.710 o
2 1 7 327.141 298.012 17.729 2.880 o
2 1 8 35.646 37.692 7.752 48.603 o
2 1 9 257.720 275.681 18.887 3.576 o
2 1 10 0.227 -2.333 2.536 543.198 o
2 1 11 12.475 8.696 2.862 374.971 o
2 1 12 0.885 -0.650 3.008 385.917 o
2 1 13 35.792 31.387 8.034 46.537 o
2 2 2 89.694 141.758 25.399 4.674 o
2 2 3 11.448 13.488 10.130 33.607 o
2 2 4 148.984 189.858 38.432 2.039 o
2 2 5 121.969 103.399 10.380 15.370 o
2 2 6 47.502 31.308 5.787 70.859 o
2 2 7 59.001 62.178 8.764 32.054 o
2 2 8 607.108 629.662 26.659 0.856 o
2 2 9 662.548 669.242 29.052 0.730 o
2 2 10 436.367 419.131 9.876 1.995 o
2 2 11 1.225 0.922 2.904 413.678 o
2 2 12 19.944 15.629 3.612 216.944 o
2 2 13 10.013 8.816 2.796 404.208 o
2 3 2 451.111 437.911 27.259 1.385 o
2 3 3 341.840 256.115 24.544 2.364 o
2 3 4 475.906 627.802 68.225 0.490 o
2 3 5 446.888 566.147 24.013 1.299 o
2 3 6 74.458 51.491 9.708 26.058 o
2 3 7 813.290 752.346 36.841 0.502 o
2 3 8 1.685 -7.062 8.697 46.169 o
2 3 9 214.560 217.199 22.052 3.880 o
2 3 10 147.396 159.379 8.012 13.007 o
2 3 11 108.925 110.911 7.416 21.551 o
2 3 12 34.999 37.222 5.484 84.245 o
2 3 13 19.132 17.957 4.647 141.237 o
2 4 3 1908.700 2029.990 107.569 0.077 o
2 4 4 4413.710 4489.520 67.171 0.019 o
2 4 5 45.585 56.764 8.540 36.915 o
2 4 6 1467.760 1290.080 45.084 0.177 o
2 4 7 190.530 199.494 19.660 4.848 o
2 4 8 104.941 105.456 15.502 10.308 o
2 4 9 36.274 25.627 9.374 35.852 o
2 4 10 30.446 38.802 4.483 116.640 o
2 4 11 9.383 8.261 3.866 222.945 o
2 4 12 29.501 30.551 6.747 65.320 o
2 4 13 30.042 28.804 5.315 96.818 o
2 5 2 220.894 214.826 41.048 1.654 o
2 5 3 1496.960 1589.160 52.429 0.148 o
2 5 4 1164.200 1393.180 42.247 0.225 o
2 5 5 3907.910 4187.320 136.395 0.022 o
2 5 6 487.544 462.399 50.694 0.757 o
2 5 7 458.302 444.632 51.676 0.775 o
2 5 8 7.633 -9.624 19.028 9.641 o
2 5 9 39.817 46.492 4.174 105.268 o
2 5 10 16.271 13.226 2.860 340.505 o
2 5 11 89.735 109.615 5.811 29.967 o
2 5 12 13.415 15.231 2.978 328.875 o
2 5 13 14.589 15.562 4.027 191.934 o
2 6 2 1911.780 1895.310 57.729 0.098 o
2 6 3 180.522 199.259 14.872 6.563 o
2 6 4 2418.190 2586.110 60.095 0.060 o
2 6 5 187.085 153.372 16.989 6.189 o
2 6 6 611.198 607.639 59.521 0.509 o
2 6 7 18.948 -14.114 22.764 6.722 o
2 6 8 224.689 198.037 39.274 1.784 o
2 6 9 9.547 5.674 2.896 388.203 o
2 6 10 103.510 113.437 6.043 25.264 o
2 6 11 3.545 6.277 2.673 476.921 o
2 6 12 15.513 18.724 3.324 258.653 o
2 6 13 0.049 -3.379 2.433 589.833 o
2 7 2 55.472 77.240 8.475 32.672 o
2 7 3 2282.270 2300.670 64.588 0.069 o
2 7 4 7.210 17.253 8.288 50.123 o
2 7 5 1183.440 1200.290 57.053 0.220 o
2 7 6 123.407 86.135 26.201 4.386 o
2 7 7 485.617 493.165 57.124 0.648 o
2 7 8 2.673 -16.042 17.160 11.861 o
2 7 9 118.673 135.621 7.285 18.299 o
2 7 10 2.546 6.003 2.612 502.961 o
2 7 11 19.095 19.887 3.103 269.343 o
2 7 12 13.705 16.614 2.584 406.381 o
2 8 2 572.947 582.994 24.796 0.977 o
2 8 3 12.767 22.294 7.171 65.045 o
2 8 4 1365.800 1419.090 42.415 0.185 o
2 8 5 222.939 237.983 21.668 3.744 o
2 8 6 677.086 699.129 63.501 0.425 o
2 8 7 11.574 8.798 19.022 9.626 o
2 8 8 210.864 221.638 8.637 7.207 o
2 8 9 3.039 4.500 2.996 384.314 o
2 8 10 96.290 96.295 6.802 27.090 o
2 8 11 3.192 1.991 3.058 370.669 o
2 8 12 76.900 76.359 8.107 29.548 o
2 9 2 135.504 152.023 14.389 9.088 o
2 9 3 1537.650 1642.750 46.860 0.144 o
2 9 4 154.030 179.535 16.949 6.681 o
2 9 5 391.653 363.427 24.272 1.846 o
2 9 6 94.183 103.086 22.044 6.127 o
2 9 7 341.865 279.081 14.836 3.068 o
2 9 8 0.577 0.296 3.321 316.602 o
2 9 9 147.841 142.860 7.627 14.045 o
2 9 10 15.501 13.189 3.188 288.758 o
2 9 11 84.595 76.042 12.552 16.086 o
2 9 12 0.772 -0.114 2.316 650.951 o
2 10 2 589.449 645.653 30.699 0.824 o
2 10 3 30.306 31.812 7.888 49.409 o
2 10 4 216.123 220.936 19.069 4.442 o
2 10 5 53.344 63.461 11.959 20.341 o
2 10 6 117.622 112.984 21.978 5.791 o
2 10 7 3.326 5.817 5.430 117.826 o
2 10 8 62.045 59.726 6.336 47.448 o
2 10 9 5.088 9.242 4.039 209.322 o
2 10 10 115.519 108.893 6.981 21.401 o
2 10 11 1.634 5.326 6.019 96.219 o
2 11 2 584.361 596.786 31.609 0.855 o
2 11 3 28.955 19.941 13.695 18.044 o
2 11 4 29.163 44.033 12.441 21.147 o
2 11 5 102.923 115.727 15.795 9.924 o
2 11 6 1.831 -4.240 4.937 143.230 o
2 11 7 18.103 16.800 5.458 107.230 o
2 11 8 152.563 161.550 12.717 9.253 o
2 11 9 155.997 175.288 12.303 9.035 o
2 11 10 0.239 5.412 3.714 252.526 o
2 11 11 45.189 48.593 5.465 71.276 o
2 12 2 137.311 145.815 24.554 4.489 o
2 12 3 126.782 149.010 17.943 7.239 o
2 12 4 155.258 182.540 7.127 11.977 o
2 12 5 13.120 19.178 3.753 216.524 o
2 12 6 59.147 65.429 6.287 47.874 o
2 12 7 29.376 24.718 4.628 123.347 o
2 12 8 43.311 61.079 7.971 41.018 o
2 12 9 11.445 11.458 4.138 190.927 o
2 12 10 15.521 20.443 4.112 178.786 o
2 13 2 396.370 410.394 10.980 2.247 o
2 13 3 83.758 79.344 5.017 40.834 o
2 13 4 32.040 26.457 3.443 174.877 o
2 13 5 59.741 67.316 8.939 30.510 o
2 13 6 52.114 52.287 5.728 61.194 o
2 13 7 35.570 31.695 4.611 110.066 o
2 13 8 170.108 198.540 12.019 8.085 o
2 13 9 29.138 31.157 5.074 103.736 o
2 14 2 84.170 80.002 5.359 38.887 o
2 14 3 39.074 36.530 3.984 120.861 o
2 14 4 126.303 123.207 6.822 18.733 o
2 14 5 5.444 8.752 3.920 221.808 o
2 14 6 82.336 88.973 7.733 28.275 o
2 14 7 91.144 72.635 16.481 10.395 o
2 14 8 17.390 25.443 4.778 132.194 o
2 14 9 1.264 1.844 2.520 548.522 o
2 15 2 4.719 4.590 2.564 515.949 o
2 15 3 213.973 226.489 10.222 6.606 o
2 15 4 0.652 3.839 3.189 342.533 o
2 15 5 182.148 185.149 25.323 3.715 o
2 15 6 0.967 -1.751 2.871 423.460 o
2 15 7 22.540 22.133 3.261 231.204 o
2 15 8 5.368 8.163 1.999 803.153 o
2 16 2 135.729 141.777 7.763 15.224 o
2 16 3 22.356 25.441 4.419 143.122 o
2 16 4 105.809 103.445 17.270 8.807 o
2 16 5 0.230 0.189 3.794 242.611 o
2 16 6 34.884 28.811 5.154 96.505 o
2 16 7 0.467 -0.838 2.561 532.354 o
2 17 2 1.870 0.916 1.955 908.526 o
2 17 3 75.856 73.114 5.345 44.412 o
2 17 4 7.975 11.171 2.926 375.940 o
2 17 5 102.035 93.076 7.940 23.206 o
2 18 2 98.813 89.757 6.790 27.306 o
2 18 3 3.051 5.016 2.664 483.930 o
3 0 3 1048.330 1000.820 90.731 0.197 o
3 0 5 116.525 97.203 11.407 14.666 o
3 0 7 244.514 227.004 20.472 3.768 o
3 0 9 1118.420 1054.100 59.299 0.245 o
3 0 11 4.189 12.725 9.294 40.233 o
3 0 13 24.478 28.830 5.548 94.966 o
3 1 3 5.968 16.168 18.271 10.438 o
3 1 4 214.584 223.430 14.230 5.594 o
3 1 5 46.824 48.152 5.813 65.034 o
3 1 6 268.001 259.119 19.104 3.524 o
3 1 7 0.009 4.765 5.717 106.804 o
3 1 8 737.263 643.135 28.459 0.665 o
3 1 9 266.358 287.203 19.712 3.312 o
3 1 10 420.874 364.243 9.853 2.271 o
3 1 11 16.165 13.099 2.830 347.335 o
3 1 12 18.175 16.438 3.530 229.439 o
3 1 13 5.280 5.466 4.588 163.929 o
3 2 3 1043.850 1100.770 56.146 0.264 o
3 2 4 143.404 142.513 18.863 6.487 o
3 2 5 114.321 59.713 9.293 20.702 o
3 2 6 0.551 -6.317 6.072 94.737 o
3 2 7 640.419 614.995 37.029 0.708 o
3 2 8 116.605 102.431 15.705 9.750 o
3 2 9 249.179 231.525 38.045 1.768 o
3 2 10 70.546 67.670 4.744 53.180 o
3 2 11 90.314 85.320 5.574 34.534 o
3 2 12 15.267 19.176 3.575 229.349 o
3 2 13 7.066 7.036 2.514 516.353 o
3 3 3 697.924 800.553 74.848 0.336 o
3 3 4 1898.850 1920.210 81.629 0.089 o
3 3 5 31.201 44.882 14.534 15.688 o
3 3 6 186.414 219.186 35.255 2.197 o
3 3 7 3.888 3.037 18.799 9.880 o
3 3 8 184.088 216.138 39.897 1.810 o
3 3 9 87.561 87.968 5.407 35.714 o
3 3 10 11.503 11.010 3.478 263.685 o
3 3 11 20.127 19.226 3.456 226.121 o
3 3 12 13.303 12.649 3.095 314.438 o
3 3 13 27.609 25.609 4.939 113.158 o
3 4 3 2806.730 2919.270 53.138 0.047 o
3 4 4 4.412 11.257 5.678 106.993 o
3 4 5 448.891 475.820 47.326 0.850 o
3 4 6 0.262 -1.089 16.729 12.480 o
3 4 7 146.905 154.841 32.783 2.741 o
3 4 8 69.170 76.291 25.950 4.857 o
3 4 9 40.597 52.452 4.638 89.081 o
3 4 10 23.149 25.441 3.880 173.285 o
3 4 11 42.867 41.386 5.110 82.924 o
3 4 12 8.498 7.409 3.734 240.372 o
3 4 13 16.163 19.991 4.518 151.058 o
3 5 3 333.717 350.428 20.062 2.445 o
3 5 4 278.143 253.058 19.675 3.371 o
3 5 5 131.118 147.345 28.626 3.544 o
3 5 6 1163.350 1058.560 77.190 0.202 o
3 5 7 908.463 864.666 72.283 0.283 o
3 5 8 160.945 146.752 35.444 2.370 o
3 5 9 1.001 2.707 3.865 233.499 o
3 5 10 55.755 47.986 4.549 76.107 o
3 5 11 0.126 -1.719 3.651 262.062 o
3 5 12 55.471 57.719 5.607 58.584 o
3 5 13 20.570 17.204 5.011 122.642 o
3 6 3 1257.800 1254.160 39.114 0.224 o
3 6 4 221.794 250.759 20.406 3.907 o
3 6 5 1295.610 1237.160 77.636 0.170 o
3 6 6 777.206 778.666 66.221 0.357 o
3 6 7 260.218 232.634 40.762 1.571 o
3 6 8 6.318 -15.059 21.718 7.402 o
3 6 9 66.255 70.453 5.683 47.778 o
3 6 10 2.874 4.110 2.681 479.353 o
3 6 11 51.617 48.740 4.944 73.803 o
3 6 12 1.334 0.712 2.590 519.639 o
3 7 3 10.424 19.786 6.665 75.825 o
3 7 4 861.769 881.695 38.971 0.424 o
3 7 5 27.268 24.292 9.532 35.999 o
3 7 6 308.405 285.784 43.360 1.300 o
3 7 7 25.976 5.930 16.202 13.139 o
3 7 8 51.359 50.740 5.109 70.659 o
3 7 9 7.767 16.892 4.804 144.806 o
3 7 10 43.699 52.697 5.351 72.644 o
3 7 11 7.557 4.598 3.528 272.185 o
3 7 12 16.502 14.295 5.189 119.852 o
3 8 3 430.581 411.127 23.048 1.636 o
3 8 4 8.236 8.191 6.025 94.634 o
3 8 5 340.531 307.381 25.668 2.147 o
3 8 6 0.476 -10.755 18.015 10.762 o
3 8 7 72.170 93.784 9.722 23.180 o
3 8 8 20.659 29.336 4.446 141.356 o
3 8 9 35.025 48.002 5.504 79.205 o
3 8 10 28.488 33.092 4.347 129.691 o
3 8 11 13.609 13.598 2.940 339.213 o
3 8 12 41.248 32.526 6.087 69.636 o
3 9 3 48.922 56.951 10.884 24.563 o
3 9 4 330.714 320.677 22.826 2.366 o
3 9 5 37.535 29.160 9.413 35.150 o
3 9 6 56.567 59.718 17.151 10.789 o
3 9 7 10.216 13.680 5.929 96.202 o
3 9 8 40.367 44.299 5.125 83.655 o
3 9 9 46.859 45.480 4.763 83.397 o
3 9 10 44.710 46.250 4.375 93.446 o
3 9 11 9.742 10.341 2.700 427.399 o
3 10 3 269.189 307.238 32.860 1.953 o
3 10 4 25.680 33.204 10.211 31.366 o
3 10 5 58.537 56.463 11.630 21.158 o
3 10 6 23.410 28.757 4.441 137.625 o
3 10 7 16.492 14.561 4.246 172.344 o
3 10 8 5.853 1.163 3.662 257.273 o
3 10 9 43.380 38.257 5.103 84.113 o
3 10 10 7.332 5.442 2.784 428.637 o
3 10 11 37.394 32.559 3.539 145.911 o
3 11 3 353.531 341.752 36.279 1.452 o
3 11 4 20.944 15.112 8.290 48.548 o
3 11 5 29.868 23.160 3.765 166.472 o
3 11 6 150.985 139.518 8.499 13.164 o
3 11 7 3.872 6.126 4.017 213.907 o
3 11 8 29.638 35.449 5.172 98.010 o
3 11 9 1.013 -0.653 2.943 403.152 o
3 11 10 63.775 53.384 8.865 31.462 o
3 12 3 169.030 155.469 8.018 11.430 o
3 12 4 86.986 89.341 11.505 17.372 o
3 12 5 193.671 208.613 10.485 7.564 o
3 12 6 8.949 14.026 4.410 170.749 o
3 12 7 161.506 176.680 9.497 10.348 o
3 12 8 24.692 30.638 4.569 128.325 o
3 12 9 137.819 143.537 12.781 10.352 o
3 12 10 3.164 2.859 3.103 359.553 o
3 13 3 17.936 17.061 2.799 329.139 o
3 13 4 334.712 303.187 17.394 2.818 o
3 13 5 10.828 11.729 5.202 124.004 o
3 13 6 157.307 173.946 12.735 8.762 o
3 13 7 29.066 39.159 6.748 63.611 o
3 13 8 127.843 127.039 9.448 14.903 o
3 13 9 0.146 -1.954 2.641 500.556 o
3 14 3 377.008 353.034 14.877 2.433 o
3 14 4 5.773 3.854 3.025 372.248 o
3 14 5 242.707 247.791 22.786 3.321 o
3 14 6 0.971 0.400 2.921 409.114 o
3 14 7 32.175 31.224 4.131 133.757 o
3 14 8 48.949 56.734 4.617 77.604 o
3 15 3 58.310 56.481 4.388 71.367 o
3 15 4 140.639 150.523 14.292 8.979 o
3 15 5 0.456 -2.981 2.875 422.428 o
3 15 6 35.702 36.527 4.830 100.163 o
3 15 7 44.342 49.420 4.214 95.293 o
3 16 3 94.111 104.327 9.944 19.016 o
3 16 4 16.899 13.801 3.014 308.273 o
3 16 5 85.119 90.395 5.786 34.661 o
3 16 6 7.009 5.148 2.666 467.318 o
3 17 3 1.654 1.211 2.561 530.826 o
3 17 4 53.862 59.456 4.528 72.475 o
4 0 4 59.143 89.830 12.415 17.725 o
4 0 6 565.286 610.782 55.681 0.572 o
4 0 10 1286.500 1286.470 28.694 0.224 o
4 0 12 1.547 5.851 4.613 163.507 o
4 1 4 3.009 -0.097 4.753 154.337 o
4 1 5 222.982 204.236 22.338 3.806 o
4 1 6 1.585 12.431 14.571 16.432 o
4 1 7 498.030 500.626 55.460 0.660 o
4 1 8 34.118 46.403 24.409 5.737 o
4 1 9 572.792 495.642 12.982 1.231 o
4 1 10 0.820 -1.631 3.075 369.237 o
4 1 11 77.798 65.302 5.724 43.063 o
4 1 12 0.960 5.118 4.164 200.907 o
4 1 13 6.759 7.537 3.444 284.015 o
4 2 4 1951.700 2052.250 44.992 0.094 o
4 2 5 216.785 237.765 34.411 2.142 o
4 2 6 136.940 158.989 31.747 2.926 o
4 2 7 0.830 8.239 17.769 11.059 o
4 2 8 331.150 301.899 45.831 1.156 o
4 2 9 81.898 82.226 5.046 40.889 o
4 2 10 15.315 13.078 3.587 236.600 o
4 2 11 2.500 0.571 2.856 426.583 o
4 2 12 15.174 10.003 2.895 349.554 o
4 3 4 716.432 815.645 56.470 0.426 o
4 3 5 863.204 947.209 66.367 0.304 o
4 3 6 10.633 17.191 19.669 8.994 o
4 3 7 111.547 134.487 31.707 3.085 o
4 3 8 64.485 47.532 16.376 11.680 o
4 3 9 99.240 92.250 5.995 29.186 o
4 3 10 4.922 5.835 3.325 309.162 o
4 3 11 29.860 25.483 3.557 175.997 o
4 3 12 0.611 1.781 2.122 774.261 o
4 4 4 64.967 36.787 15.387 13.215 o
4 4 5 3.804 7.010 12.113 23.769 o
4 4 6 20.957 31.508 17.667 11.002 o
4 4 7 9.278 -16.759 17.720 11.112 o
4 4 8 108.259 109.474 8.555 19.571 o
4 4 9 1.383 0.655 3.299 320.657 o
4 4 10 19.060 25.802 3.411 222.671 o
4 4 11 8.728 6.829 2.879 393.594 o
4 4 12 17.543 19.381 3.905 192.068 o
4 5 4 32.677 37.578 17.602 10.904 o
4 5 5 37.391 31.774 17.206 11.366 o
4 5 6 5.712 8.124 18.863 9.805 o
4 5 7 45.936 43.825 23.748 5.999 o
4 5 8 2.637 1.005 3.791 242.335 o
4 5 9 18.098 20.879 3.673 208.912 o
4 5 10 11.465 7.575 3.161 320.111 o
4 5 11 14.504 12.215 3.231 288.077 o
4 5 12 0.318 0.626 2.137 764.764 o
4 6 4 246.423 267.587 22.627 3.220 o
4 6 5 0.500 0.273 16.615 12.652 o
4 6 6 244.068 209.928 36.546 1.921 o
4 6 7 63.685 89.738 32.189 3.226 o
4 6 8 46.335 48.122 6.598 55.295 o
4 6 9 38.649 29.510 6.469 65.712 o
4 6 10 13.608 13.986 3.834 213.209 o
4 6 11 8.683 10.393 4.022 206.173 o
4 6 12 37.983 30.065 6.289 68.906 o
4 7 4 48.722 42.298 9.954 29.492 o
4 7 5 183.022 170.988 33.417 2.490 o
4 7 6 142.626 140.103 33.961 2.621 o
4 7 7 66.509 82.408 6.415 40.087 o
4 7 8 52.211 51.801 5.209 68.074 o
4 7 9 13.568 14.133 3.735 223.343 o
4 7 10 26.638 23.906 5.503 96.515 o
4 7 11 37.018 37.485 5.342 85.490 o
4 8 4 173.223 184.522 20.163 5.093 o
4 8 5 1.426 1.348 17.232 11.762 o
4 8 6 20.739 14.183 17.890 10.810 o
4 8 7 0.389 4.973 3.660 260.136 o
4 8 8 9.538 10.893 3.439 274.676 o
4 8 9 8.549 6.904 3.957 215.256 o
4 8 10 60.719 58.792 4.799 63.263 o
4 8 11 0.222 -5.259 3.667 259.707 o
4 9 4 51.907 59.550 16.637 11.519 o
4 9 6 0.050 -4.303 4.063 211.548 o
4 9 7 22.336 26.741 3.921 170.965 o
4 9 8 23.001 19.618 3.845 183.312 o
4 9 9 20.075 23.962 3.729 194.267 o
4 9 10 1.414 -0.028 2.516 551.098 o
4 9 11 7.670 5.569 2.771 430.533 o
4 10 4 224.574 220.890 30.332 2.559 o
4 10 5 2.253 4.438 3.935 224.415 o
4 10 6 223.326 266.314 12.493 5.295 o
4 10 7 0.435 1.511 3.905 228.899 o
4 10 8 55.987 71.401 6.666 44.928 o
4 10 9 9.259 11.046 3.144 324.940 o
4 10 10 37.825 36.858 3.139 155.958 o
4 11 4 18.934 11.529 6.190 85.757 o
4 11 5 346.958 412.154 15.209 2.420 o
4 11 6 0.337 -0.345 3.948 224.022 o
4 11 7 352.268 349.080 13.413 2.730 o
4 11 8 0.478 -2.217 3.417 299.083 o
4 11 9 33.614 33.721 4.110 129.426 o
4 11 10 0.782 1.534 2.828 436.215 o
4 12 4 165.310 188.433 11.269 8.868 o
4 12 5 0.388 -1.021 4.192 198.716 o
4 12 6 299.957 324.348 13.103 3.431 o
4 12 7 0.071 -1.347 3.417 299.075 o
4 12 8 27.422 24.848 4.135 149.341 o
4 12 9 6.641 4.456 2.371 588.651 o
4 13 4 14.442 19.201 3.548 234.712 o
4 13 5 227.297 234.030 10.873 5.940 o
4 13 6 1.142 2.868 2.560 530.893 o
4 13 7 40.051 42.990 3.910 115.294 o
4 13 8 12.565 13.770 2.812 371.316 o
4 14 4 92.576 105.638 7.547 24.820 o
4 14 5 3.078 3.719 2.830 430.963 o
4 14 6 50.540 49.909 4.983 73.661 o
4 14 7 11.175 9.864 2.581 454.103 o
4 15 4 13.888 15.776 3.665 228.121 o
4 15 5 62.489 64.644 5.366 54.226 o
4 15 6 1.688 -1.623 2.220 707.006 o
4 16 4 64.878 68.939 5.071 53.883 o
4 16 5 0.326 -1.151 2.072 813.519 o
5 0 5 85.840 63.790 22.154 6.400 o
5 0 9 5.738 -3.799 6.943 72.250 o
5 0 11 177.121 148.680 12.624 8.521 o
5 1 5 671.539 697.461 29.030 0.703 o
5 1 6 183.721 168.495 32.236 2.639 o
5 1 7 5.263 15.564 17.512 11.364 o
5 1 8 178.699 152.856 8.866 10.379 o
5 1 9 222.798 207.619 16.889 4.934 o
5 1 10 192.432 162.716 10.669 8.501 o
5 1 11 48.136 44.196 5.934 63.784 o
5 1 12 2.211 0.799 2.475 567.633 o
5 2 5 393.081 425.621 48.439 0.919 o
5 2 6 45.530 49.863 21.576 7.199 o
5 2 7 115.534 81.565 30.819 3.337 o
5 2 8 66.354 56.941 6.014 48.649 o
5 2 9 237.976 206.365 12.285 5.706 o
5 2 10 31.905 35.085 4.069 133.096 o
5 2 11 8.226 6.942 2.523 505.600 o
5 2 12 9.992 5.100 2.575 481.458 o
5 3 5 3.337 8.179 16.981 12.103 o
5 3 6 81.356 85.319 26.637 4.533 o
5 3 7 1.004 -11.905 16.281 13.176 o
5 3 8 93.109 73.733 5.183 37.236 o
5 3 9 0.401 0.694 2.975 394.434 o
5 3 10 12.687 5.885 2.956 359.855 o
5 3 11 29.759 21.844 3.044 220.744 o
5 3 12 8.660 5.913 2.693 448.540 o
5 4 5 38.247 37.948 22.901 6.499 o
5 4 6 1.610 13.340 19.145 9.522 o
5 4 7 56.298 60.866 13.013 17.539 o
5 4 8 2.969 4.029 7.310 65.237 o
5 4 9 45.669 36.590 4.914 86.534 o
5 4 10 23.191 19.817 3.714 192.588 o
5 4 11 2.972 -0.673 2.806 441.778 o
5 5 5 1.823 -8.947 18.186 10.560 o
5 5 6 21.530 31.873 22.493 6.828 o
5 5 7 17.268 11.965 4.391 163.015 o
5 5 8 34.650 30.278 4.476 116.978 o
5 5 9 9.815 8.419 4.604 158.897 o
5 5 10 22.289 24.224 4.050 165.610 o
5 5 11 8.258 7.296 2.626 468.259 o
5 6 5 17.488 15.539 18.166 10.503 o
5 6 6 89.506 110.948 31.189 3.307 o
5 6 7 11.962 20.623 7.875 54.586 o
5 6 8 2.760 6.352 4.989 139.529 o
5 6 9 46.558 38.538 6.506 58.708 o
5 6 10 12.748 14.115 3.577 243.460 o
5 6 11 28.375 34.143 4.782 112.470 o
5 7 5 34.520 46.872 24.464 5.709 o
5 7 6 77.284 87.474 8.022 28.538 o
5 7 7 144.811 141.922 15.076 8.482 o
5 7 8 86.853 114.490 9.929 19.312 o
5 7 9 0.661 1.866 4.045 213.290 o
5 7 10 58.464 53.126 5.589 58.329 o
5 7 11 0.018 -1.324 5.424 118.716 o
5 8 5 257.802 279.111 12.310 4.494 o
5 8 6 181.820 157.265 9.226 9.869 o
5 8 7 194.666 215.331 9.579 7.694 o
5 8 8 77.312 73.381 7.645 31.768 o
5 8 9 19.281 29.080 6.626 72.109 o
5 8 10 0.280 3.394 2.770 454.142 o
5 9 5 57.071 61.096 5.477 57.813 o
5 9 6 320.830 376.464 12.262 2.967 o
5 9 7 0.637 -0.875 3.510 283.383 o
5 9 8 58.267 65.592 5.337 56.941 o
5 9 9 4.231 9.904 3.020 369.387 o
5 9 10 33.279 27.161 3.411 171.764 o
5 10 5 370.413 433.309 15.620 2.170 o
5 10 6 0.588 -2.271 4.808 151.088 o
5 10 7 173.401 193.568 10.017 8.965 o
5 10 8 0.077 -4.264 2.850 429.875 o
5 10 9 21.204 17.027 2.796 308.553 o
5 11 5 1.559 2.000 3.934 225.271 o
5 11 6 224.666 235.079 11.374 5.886 o
5 11 7 0.067 -0.329 3.038 378.463 o
5 11 8 19.706 19.788 3.768 197.703 o
5 11 9 1.310 2.073 2.810 441.181 o
5 12 5 220.261 240.224 11.457 5.917 o
5 12 6 5.775 7.941 3.870 227.431 o
5 12 7 39.660 42.654 5.214 83.312 o
5 12 8 1.362 3.270 2.688 481.199 o
5 13 5 5.964 3.834 3.365 301.865 o
5 13 6 62.581 73.942 5.958 46.714 o
5 13 7 1.845 6.146 3.853 233.755 o
5 14 5 71.005 73.921 5.812 43.678 o
5 14 6 0.895 -0.129 2.469 572.421 o
5 15 5 1.383 -2.027 3.413 299.561 o
6 0 6 122.989 138.691 31.018 3.150 o
6 0 8 50.453 49.747 10.707 25.470 o
6 0 10 25.049 19.327 6.477 74.740 o
6 1 6 3.743 12.029 20.944 7.955 o
6 1 7 56.925 44.003 6.422 52.982 o
6 1 8 11.957 6.409 5.701 104.539 o
6 1 9 17.529 10.885 3.814 209.944 o
6 1 10 0.053 -2.196 3.652 261.932 o
6 1 11 20.917 19.830 4.963 123.000 o
6 2 6 93.426 88.964 27.355 4.240 o
6 2 7 35.337 28.250 4.824 105.965 o
6 2 8 48.020 45.134 4.906 79.729 o
6 2 9 26.786 20.579 4.282 146.842 o
6 2 10 170.538 159.998 7.834 11.264 o
6 2 11 15.301 8.702 4.320 172.985 o
6 3 6 1.414 2.705 4.540 169.209 o
6 3 7 59.281 45.439 6.151 54.169 o
6 3 8 12.860 12.158 4.302 175.256 o
6 3 9 132.527 144.671 9.086 14.036 o
6 3 10 21.874 20.396 4.614 137.714 o
6 3 11 10.032 12.474 2.982 351.318 o
6 4 6 58.740 63.764 8.286 34.515 o
6 4 7 8.233 8.227 5.127 129.901 o
6 4 8 59.920 59.255 12.401 18.823 o
6 4 9 0.104 1.630 7.783 57.652 o
6 4 10 25.990 26.959 7.367 57.784 o
6 4 11 11.297 8.364 4.272 181.952 o
6 5 6 5.140 6.837 3.284 315.323 o
6 5 7 63.969 78.995 10.616 22.517 o
6 5 8 3.257 1.497 4.292 188.938 o
6 5 9 103.482 80.767 7.271 25.896 o
6 5 10 3.847 3.850 3.617 264.309 o
6 6 6 26.800 26.342 5.386 98.838 o
6 6 7 13.992 11.383 6.359 83.207 o
6 6 8 38.301 43.446 6.196 66.314 o
6 6 9 0.827 -1.104 3.941 224.831 o
6 6 10 42.692 36.556 5.043 86.959 o
6 7 6 14.757 21.472 5.749 98.031 o
6 7 7 16.991 22.470 8.024 51.708 o
6 7 8 60.833 48.720 6.479 49.377 o
6 7 9 21.840 22.083 7.333 60.163 o
6 7 10 0.381 -2.428 3.337 313.705 o
6 8 6 160.312 170.300 11.250 9.561 o
6 8 7 44.181 44.709 8.239 40.884 o
6 8 8 103.557 100.628 8.045 22.031 o
6 8 9 0.969 -0.463 3.272 326.205 o
6 8 10 6.784 0.996 4.139 201.413 o
6 9 6 44.045 55.741 5.156 74.192 o
6 9 7 230.219 240.884 12.368 5.456 o
6 9 8 3.902 3.318 4.831 148.866 o
6 9 9 9.717 9.779 3.309 296.174 o
6 10 6 156.005 179.424 7.301 11.939 o
6 10 7 0.718 -0.313 2.562 532.060 o
6 10 8 8.995 8.568 3.342 294.366 o
6 10 9 1.028 4.113 3.388 303.270 o
6 11 6 6.666 7.218 3.506 274.777 o
6 11 7 33.748 34.809 4.262 122.415 o
6 11 8 0.033 1.810 1.989 882.230 o
6 12 6 46.568 49.181 4.925 78.811 o
6 12 7 0.938 0.392 2.931 406.445 o
6 13 6 6.865 7.880 3.533 269.837 o
7 0 7 34.020 28.607 8.395 43.807 o
7 0 9 7.242 12.235 5.454 114.707 o
7 1 7 1.940 2.735 5.109 133.562 o
7 1 8 19.163 15.519 4.602 145.244 o
7 1 9 6.097 6.655 3.837 231.675 o
7 1 10 3.663 1.740 3.494 284.200 o
7 2 7 18.752 16.260 5.023 124.327 o
7 2 8 2.710 2.329 3.381 303.970 o
7 2 9 9.069 6.835 3.787 233.512 o
7 2 10 7.023 6.142 4.358 180.071 o
7 3 7 1.351 1.962 5.141 132.021 o
7 3 8 43.676 49.635 6.784 54.057 o
7 3 9 11.364 13.836 7.076 67.963 o
7 3 10 122.700 115.977 7.043 19.515 o
7 4 7 23.760 24.129 6.908 66.139 o
7 4 8 1.002 -0.038 7.779 57.717 o
7 4 9 176.873 183.359 15.008 6.835 o
7 4 10 21.049 22.355 3.743 192.735 o
7 5 7 17.737 16.483 6.373 80.690 o
7 5 8 36.806 50.451 10.954 25.826 o
7 5 9 14.803 13.320 6.843 71.796 o
7 6 8 28.673 31.470 8.381 44.751 o
7 6 9 13.701 22.335 6.863 70.495 o
7 7 7 15.360 12.464 7.838 55.189 o
7 7 8 47.300 43.554 5.525 70.658 o
7 7 9 0.050 -1.502 2.790 448.781 o
7 8 7 27.770 30.852 5.183 101.956 o
7 8 8 2.704 2.033 3.335 312.508 o
7 9 7 2.599 -0.329 3.637 263.574 o
7 9 8 36.330 27.582 3.981 135.346 o
7 10 7 75.216 64.614 8.128 31.220 o
7 11 7 1.885 4.190 3.128 354.579 o
8 0 8 3.711 2.372 4.608 163.782 o
8 1 8 1.846 1.040 3.175 345.666 o
8 1 9 6.926 8.775 3.115 342.006 o
8 2 8 11.435 7.187 4.950 137.527 o
8 2 9 1.523 0.242 2.544 538.590 o
8 3 8 1.846 4.479 2.967 393.766 o
8 3 9 9.712 4.861 3.849 226.774 o
8 4 8 13.283 12.526 3.203 296.733 o
8 4 9 4.170 2.525 3.439 292.500 o
8 5 8 28.608 25.151 4.759 118.919 o
8 6 8 48.978 48.370 5.346 70.143 o
8 7 8 1.573 3.636 4.620 163.276 o
;
_iucr_refine_instructions_details 
;
TITL SKM_AP_CoPLY in P21/n #14
REM reset to P21/n #14
CELL 1.54184 9.61185 16.00781 12.0749 90 94.0682 90
ZERR 4 0.00054 0.00072 0.00067 0 0.0056 0
LATT 1
SYMM 0.5-X,0.5+Y,0.5-Z
SFAC C H Co O
UNIT 68 60 2 12

L.S. 4
PLAN  30
SIZE 0.65 0.42 0.35
TEMP -173.15
BOND 
fmap 2
acta 
ABIN 
EXTI 0.000359
WGHT 0.09442 0
FVAR 5.46595
REM <olex2.extras>
REM <HklSrc "%.\\SKM_AP_CoPLY.hkl">
REM </olex2.extras>

Co1   3     0.00000  0.00000  0.50000  10.50000  0.04677  0.03606  0.04745 =
 0.00401  0.01295  0.00100 
O2    4     0.06772  0.04279  0.35685  11.00000  0.05983  0.04576  0.04730 =
 0.00075  0.01362 -0.00342 
O1    4     0.10256  0.09577  0.57604  11.00000  0.06259  0.05005  0.04791 =
 0.00059  0.01689 -0.01015 
C9A   1     0.19497  0.16475  0.42096  11.00000  0.04138  0.03939  0.04969 =
 0.00707  0.00954  0.00625 
C9    1     0.14362  0.10605  0.33872  11.00000  0.04742  0.04570  0.04563 =
 0.00484  0.01171  0.00483 
O3    4     0.18728 -0.07999  0.52208  11.00000  0.05318  0.06238  0.08735 =
 0.02441  0.01661  0.01497 
C1    1     0.16991  0.15558  0.53595  11.00000  0.04828  0.04071  0.05453 =
 0.00059  0.01095  0.00239 
C9B   1     0.27493  0.23507  0.38754  11.00000  0.04059  0.04344  0.06324 =
 0.01196  0.00765  0.00684 
C3A   1     0.32577  0.29509  0.46574  11.00000  0.05215  0.04472  0.07590 =
 0.00715  0.00633 -0.00076 
C6A   1     0.30474  0.24530  0.27450  11.00000  0.05040  0.06039  0.06841 =
 0.02317  0.01282  0.00482 
C8    1     0.18119  0.11752  0.22560  11.00000  0.08244  0.06589  0.04591 =
 0.00384  0.01509 -0.00398 
AFIX 43
H8    2     0.15163  0.07739  0.17093  11.00000 -1.20000 
AFIX 0
C7    1     0.25703  0.18369  0.19592  11.00000  0.07469  0.08162  0.05424 =
 0.01834  0.01872 -0.00131 
AFIX 43
H7    2     0.27906  0.18926  0.12082  11.00000 -1.20000 
AFIX 0
C2    1     0.22481  0.21808  0.61264  11.00000  0.06986  0.05732  0.05960 =
 -0.00768  0.01444 -0.00893 
AFIX 43
H2    2     0.20839  0.21306  0.68901  11.00000 -1.20000 
AFIX 0
C3    1     0.29892  0.28356  0.57888  11.00000  0.07392  0.05209  0.08024 =
 -0.01388  0.00876 -0.01181 
AFIX 43
H3    2     0.33427  0.32318  0.63229  11.00000 -1.20000 
AFIX 0
C4    1     0.40190  0.36401  0.43054  11.00000  0.06470  0.05156  0.10877 =
 0.01298  0.00479 -0.00654 
AFIX 43
H4    2     0.43659  0.40413  0.48352  11.00000 -1.20000 
AFIX 0
C6    1     0.38143  0.31498  0.24406  11.00000  0.05904  0.07333  0.08674 =
 0.03545  0.01528 -0.00118 
AFIX 43
H6    2     0.40229  0.32120  0.16877  11.00000 -1.20000 
AFIX 0
C10   1     0.31753 -0.05937  0.48164  11.00000  0.05348  0.06844  0.10535 =
 0.02283  0.02250  0.01078 
AFIX 23
H10a  2     0.30731 -0.04986  0.40046  11.00000 -1.20000 
H10b  2     0.35571 -0.00805  0.51805  11.00000 -1.20000 
AFIX 0
C5    1     0.42719  0.37434  0.31959  11.00000  0.06301  0.06130  0.11911 =
 0.03526  0.01677 -0.00908 
AFIX 43
H5    2     0.47581  0.42219  0.29634  11.00000 -1.20000 
AFIX 0
C13   1     0.20210 -0.14935  0.59353  11.00000  0.06795  0.08167  0.10776 =
 0.04836  0.01297  0.01687 
AFIX 23
H13a  2     0.17827 -0.13349  0.66914  11.00000 -1.20000 
H13b  2     0.13854 -0.19474  0.56640  11.00000 -1.20000 
AFIX 0
C12   1     0.34786 -0.17793  0.59604  11.00000  0.07141  0.07822  0.12176 =
 0.03044  0.00090  0.02144 
AFIX 23
H12a  2     0.39700 -0.16594  0.66915  11.00000 -1.20000 
H12b  2     0.35193 -0.23878  0.58204  11.00000 -1.20000 
AFIX 0
C11   1     0.41134 -0.13167  0.50827  11.00000  0.06145  0.09726  0.17117 =
 0.04887  0.03213  0.03062 
AFIX 23
H11a  2     0.41871 -0.16736  0.44199  11.00000 -1.20000 
H11b  2     0.50583 -0.11216  0.53420  11.00000 -1.20000 
AFIX 0
HKLF 4

END
Q1 1 0.5 -0.125 0.472222 11 0.05 0.37
Q2 1 0.433333 -0.083333 0.555556 11 0.05 0.24
Q3 1 0.133333 -0.166667 0.638889 11 0.05 0.24
Q4 1 0.033333 -0.041667 0.527778 11 0.05 0.23
Q5 1 0.5 -0.229167 0 11 0.05 0.2
Q6 1 0.333333 -0.020833 0.444444 11 0.05 0.19
Q7 1 0.166667 0.166667 0.444444 11 0.05 0.19
Q8 1 0.333333 -0.020833 0.555556 11 0.05 0.18
Q9 1 0.7 0 0.194444 11 0.05 0.18
Q10 1 0.066667 0.083333 0.361111 11 0.05 0.18
Q11 1 0.366667 -0.229167 0.666667 11 0.05 0.18
Q12 1 0.3 0.270833 0.277778 11 0.05 0.18
Q13 1 0.233333 -0.083333 0.611111 11 0.05 0.18
Q14 1 0.2 0.208333 0.388889 11 0.05 0.17
Q15 1 0.066667 0.145833 0.527778 11 0.05 0.17
Q16 1 0.566667 0.354167 0.166667 11 0.05 0.16
Q17 1 0.166667 0.104167 0.583333 11 0.05 0.16
Q18 1 0.466667 0 0.25 11 0.05 0.15
Q19 1 0.366667 -0.104167 0.305556 11 0.05 0.14
Q20 1 0.433333 0.229167 0.611111 11 0.05 0.14
Q21 1 0.3 -0.145833 0.416667 11 0.05 0.14
Q22 1 -0.066667 0.083333 0.583333 11 0.05 0.14
Q23 1 0.133333 -0.166667 0.527778 11 0.05 0.14
Q24 1 0.6 -0.041667 0.222222 11 0.05 0.14
Q25 1 0.3 -0.166667 0.638889 11 0.05 0.14
Q26 1 0.233333 0.1875 0.555556 11 0.05 0.13
Q27 1 0.566667 -0.125 0.055556 11 0.05 0.13
Q28 1 0.3 -0.104167 0.777778 11 0.05 0.13
Q29 1 0.166667 -0.229167 0.5 11 0.05 0.13
Q30 1 0.766667 -0.229167 0.166667 11 0.05 0.13

  REM The information below was added by Olex2.
  REM
  REM R1 = 0.0489 for 2514 Fo > 4sig(Fo) and 0.0608 for all 3218 data
  REM 188 parameters refined using 0 restraints
  REM Highest difference peak 0.3670, deepest hole -0.2774
  REM Mean Shift 0.0001, Max Shift 0.0004.

  REM +++ Tabular Listing of Refinement Information +++
  REM R1_all = 0.0608
  REM R1_gt = 0.0489
  REM wR_ref = 0.1490
  REM GOOF = 0.9725
  REM Shift_max = 0.0004
  REM Shift_mean = 0.0001
  REM Reflections_all = 3218
  REM Reflections_gt = 2514
  REM Parameters = 188
  REM Hole = -0.2774
  REM Peak = 0.3670
  REM Flack = n/a

  
;
_olex2_date_sample_data_collection 2014-05-01
_olex2_submission_special_instructions 'No special instructions were received'
####################################################################### 
# 
# This file contains crystal structure data downloaded from the 
# Cambridge Structural Database (CSD) hosted by the Cambridge 
# Crystallographic Data Centre (CCDC).
# 
# Full information about CCDC data access policies and citation 
# guidelines are available at http://www.ccdc.cam.ac.uk/access/V1 
# 
# Audit and citation data items may have been added by the CCDC. 
# Please retain this information to preserve the provenance of 
# this file and to allow appropriate attribution of the data. 
# 
#######################################################################

data_ply_dimer
_database_code_depnum_ccdc_archive 'CCDC 1846773'
loop_
_audit_author_name
_audit_author_address
'Gonela Vijaykumar'
;IISER-KOLKATA
India
;
_audit_update_record             
;
2018-06-01 deposited with the CCDC.	2019-06-10 downloaded from the CCDC.
;
_audit_creation_date             2018-05-24
_audit_creation_method           
;
Olex2 1.2
(compiled 2018.05.18 svn.r3508 for OlexSys, GUI svn.r5497)
;
_chemical_name_common            ?
_chemical_name_systematic        
;
 ? 
;
_chemical_formula_moiety         'C13 H8.65 O2'
_chemical_formula_sum            'C13 H8.64 O2'
_chemical_formula_weight         196.84
_chemical_melting_point          ?
_chemical_oxdiff_formula         'C H N O'
loop_
_atom_type_symbol
_atom_type_description
_atom_type_scat_dispersion_real
_atom_type_scat_dispersion_imag
_atom_type_scat_source
C C 0.0033 0.0016 'International Tables Vol C Tables 4.2.6.8 and 6.1.1.4'
H H 0.0000 0.0000 'International Tables Vol C Tables 4.2.6.8 and 6.1.1.4'
O O 0.0106 0.0060 'International Tables Vol C Tables 4.2.6.8 and 6.1.1.4'

_space_group_crystal_system      orthorhombic
_space_group_IT_number           56
_space_group_name_H-M_alt        'P c c n'
_space_group_name_Hall           '-P 2ab 2ac'
loop_
_space_group_symop_id
_space_group_symop_operation_xyz
1 'x, y, z'
2 '-x+1/2, -y+1/2, z'
3 'x+1/2, -y, -z+1/2'
4 '-x, y+1/2, -z+1/2'
5 '-x, -y, -z'
6 'x-1/2, y-1/2, -z'
7 '-x-1/2, y, z-1/2'
8 'x, -y-1/2, z-1/2'

_cell_length_a                   7.3790(5)
_cell_length_b                   14.8543(10)
_cell_length_c                   16.8845(10)
_cell_angle_alpha                90.00
_cell_angle_beta                 90.00
_cell_angle_gamma                90.00
_cell_volume                     1850.7(2)
_cell_formula_units_Z            8
_cell_measurement_reflns_used    3670
_cell_measurement_temperature    99.99(10)
_cell_measurement_theta_max      24.9730
_cell_measurement_theta_min      2.7160
_exptl_absorpt_coefficient_mu    0.095
_exptl_absorpt_correction_T_max  1.00000
_exptl_absorpt_correction_T_min  0.68293
_exptl_absorpt_correction_type   multi-scan
_exptl_absorpt_process_details   
;
CrysAlisPro, Agilent Technologies,
Version 1.171.37.33c (release 11-04-2014 CrysAlis171 .NET)
(compiled Apr 11 2014,15:12:41)
Empirical absorption correction using spherical harmonics,
 implemented in SCALE3 ABSPACK scaling algorithm.
;
_exptl_crystal_colour            'clear yellowish yellow'
_exptl_crystal_colour_lustre     clear
_exptl_crystal_colour_modifier   yellowish
_exptl_crystal_colour_primary    yellow
_exptl_crystal_density_diffrn    1.413
_exptl_crystal_density_meas      ?
_exptl_crystal_density_method    'not measured'
_exptl_crystal_description       block
_exptl_crystal_F_000             821
_exptl_crystal_size_max          0.56
_exptl_crystal_size_mid          0.48
_exptl_crystal_size_min          0.21
_exptl_special_details           
;
 ? 
;
_diffrn_reflns_av_R_equivalents  0.0431
_diffrn_reflns_av_unetI/netI     0.0287
_diffrn_reflns_limit_h_max       8
_diffrn_reflns_limit_h_min       -8
_diffrn_reflns_limit_k_max       15
_diffrn_reflns_limit_k_min       -17
_diffrn_reflns_limit_l_max       20
_diffrn_reflns_limit_l_min       -19
_diffrn_reflns_number            10323
_diffrn_reflns_theta_full        25.03
_diffrn_reflns_theta_max         25.03
_diffrn_reflns_theta_min         2.41
_diffrn_ambient_environment      N~2~
_diffrn_ambient_temperature      99.99(10)
_diffrn_detector                 'CCD plate'
_diffrn_detector_area_resol_mean 7.9580
_diffrn_detector_type            Eos
_diffrn_measured_fraction_theta_full 0.996
_diffrn_measured_fraction_theta_max 0.996
_diffrn_measurement_details      
;
#__ type_ start__ end____ width___ exp.time_
  1 omega  -66.00   50.00   1.0000   50.0000
omega____ theta____ kappa____ phi______ frames
    -      -27.1399   57.0000  120.0000 116

#__ type_ start__ end____ width___ exp.time_
  2 omega  -16.00  116.00   1.0000   50.0000
omega____ theta____ kappa____ phi______ frames
    -       28.5461   77.0000  -30.0000 132

#__ type_ start__ end____ width___ exp.time_
  3 omega   35.00  126.00   1.0000   50.0000
omega____ theta____ kappa____ phi______ frames
    -       28.5461  178.0000  150.0000 91

#__ type_ start__ end____ width___ exp.time_
  4 omega  -10.00  105.00   1.0000   50.0000
omega____ theta____ kappa____ phi______ frames
    -       28.5461   57.0000 -120.0000 115

#__ type_ start__ end____ width___ exp.time_
  5 omega  -10.00   15.00   1.0000   50.0000
omega____ theta____ kappa____ phi______ frames
    -       28.5461   57.0000  120.0000 25
;
_diffrn_measurement_device       'four-circle diffractometer'
_diffrn_measurement_device_type  'SuperNova, Dual, Cu at zero, Eos'
_diffrn_measurement_method       '\w scans'
_diffrn_orient_matrix_UB_11      -0.0569733000
_diffrn_orient_matrix_UB_12      -0.0080636000
_diffrn_orient_matrix_UB_13      0.0330849000
_diffrn_orient_matrix_UB_21      0.0658070000
_diffrn_orient_matrix_UB_22      -0.0295771000
_diffrn_orient_matrix_UB_23      0.0161076000
_diffrn_orient_matrix_UB_31      0.0405409000
_diffrn_orient_matrix_UB_32      0.0366224000
_diffrn_orient_matrix_UB_33      0.0203419000
_diffrn_radiation_monochromator  mirror
_diffrn_radiation_probe          x-ray
_diffrn_radiation_type           MoK\a
_diffrn_radiation_wavelength     0.71073
_diffrn_source                   'SuperNova (Mo) X-ray Source'
_diffrn_standards_decay_%        ?
_diffrn_standards_interval_count ?
_diffrn_standards_interval_time  ?
_diffrn_standards_number         ?
_reflns_number_gt                1372
_reflns_number_total             1635
_reflns_odcompleteness_completeness 86.92
_reflns_odcompleteness_iscentric 1
_reflns_odcompleteness_theta     26.32
_reflns_threshold_expression     >2sigma(I)
_computing_cell_refinement       
;
CrysAlisPro, Agilent Technologies,
Version 1.171.37.33c (release 11-04-2014 CrysAlis171 .NET)
(compiled Apr 11 2014,15:12:41)
;
_computing_data_collection       
;
CrysAlisPro, Agilent Technologies,
Version 1.171.37.33c (release 11-04-2014 CrysAlis171 .NET)
(compiled Apr 11 2014,15:12:41)
;
_computing_data_reduction        
;
CrysAlisPro, Agilent Technologies,
Version 1.171.37.33c (release 11-04-2014 CrysAlis171 .NET)
(compiled Apr 11 2014,15:12:41)
;
_computing_molecular_graphics    'Olex2 (Dolomanov et al., 2009)'
_computing_publication_material  'Olex2 (Dolomanov et al., 2009)'
_computing_structure_refinement  'ShelXL (Sheldrick, 2015)'
_computing_structure_solution    
;
Superflip (Palatinus & Chapuis, 2007;Palatinus & van der Lee, 2008;
Palatinus et al., 2012)
;
_refine_diff_density_max         0.256
_refine_diff_density_min         -0.198
_refine_diff_density_rms         0.041
_refine_ls_extinction_coef       ?
_refine_ls_extinction_method     none
_refine_ls_goodness_of_fit_ref   1.054
_refine_ls_hydrogen_treatment    constr
_refine_ls_matrix_type           full
_refine_ls_number_parameters     147
_refine_ls_number_reflns         1635
_refine_ls_number_restraints     0
_refine_ls_R_factor_all          0.0526
_refine_ls_R_factor_gt           0.0430
_refine_ls_restrained_S_all      1.054
_refine_ls_shift/su_max          0.000
_refine_ls_shift/su_mean         0.000
_refine_ls_structure_factor_coef Fsqd
_refine_ls_weighting_details     
'calc w=1/[\s^2^(Fo^2^)+(0.0464P)^2^+1.0621P] where P=(Fo^2^+2Fc^2^)/3'
_refine_ls_weighting_scheme      calc
_refine_ls_wR_factor_gt          0.1040
_refine_ls_wR_factor_ref         0.1110
_refine_special_details          
;
 Refinement of F^2^ against ALL reflections.  The weighted R-factor wR and 
 goodness of fit S are based on F^2^, conventional R-factors R are based 
 on F, with F set to zero for negative F^2^. The threshold expression of 
 F^2^ > 2sigma(F^2^) is used only for calculating R-factors(gt) etc. and is 
 not relevant to the choice of reflections for refinement.  R-factors based 
 on F^2^ are statistically about twice as large as those based on F, and R- 
 factors based on ALL data will be even larger. 
;
_olex2_refinement_description    
;
1. Fixed Uiso
 At 1.2 times of:
  All C(H) groups, All C(H,H) groups
 At 1.5 times of:
  All O(H) groups
2. Others
 Sof(C3A)=Sof(H3A)=1-FVAR(1)
 Sof(H2A)=Sof(H2B)=Sof(C3)=Sof(H3)=FVAR(1)
3.a Ternary CH refined with riding coordinates:
 C3(H3)
3.b Secondary CH2 refined with riding coordinates:
 C2(H2A,H2B)
3.c Aromatic/amide H refined with riding coordinates:
 C6(H6), C7(H7), C9(H9), C10(H10), C5(H5), C3A(H3A)
3.d Idealised tetrahedral OH refined as rotating group:
 O2(H2)
;
_atom_sites_solution_hydrogens   geom
_atom_sites_solution_primary     iterative
_atom_sites_solution_secondary   difmap
loop_
_atom_site_label
_atom_site_type_symbol
_atom_site_fract_x
_atom_site_fract_y
_atom_site_fract_z
_atom_site_U_iso_or_equiv
_atom_site_adp_type
_atom_site_occupancy
_atom_site_calc_flag
_atom_site_disorder_assembly
_atom_site_disorder_group
_atom_site_refinement_flags_posn
O2 O 0.40343(19) 0.15223(8) 0.51136(7) 0.0303(4) Uani 1 d . . .
H2 H 0.4174 0.1789 0.5534 0.045 Uiso 1 calc . . GR
O1 O 0.50027(19) 0.27825(9) 0.60416(7) 0.0318(4) Uani 1 d . . .
C12 C 0.5179(2) 0.29246(12) 0.46508(10) 0.0213(4) Uani 1 d . . .
C8 C 0.5549(2) 0.31422(12) 0.32151(10) 0.0229(4) Uani 1 d . . .
C13 C 0.5666(2) 0.34881(12) 0.39967(9) 0.0208(4) Uani 1 d A . .
C2 C 0.6496(3) 0.40962(12) 0.55560(10) 0.0238(4) Uani 1 d . . .
H2A H 0.7787 0.3977 0.5523 0.029 Uiso 0.823(11) calc A 1 R
H2B H 0.6247 0.4333 0.6080 0.029 Uiso 0.823(11) calc A 1 R
C1 C 0.5494(2) 0.32347(12) 0.54526(10) 0.0225(4) Uani 1 d A . .
C11 C 0.4523(2) 0.20602(12) 0.45140(10) 0.0241(4) Uani 1 d . . .
C6 C 0.6753(3) 0.45351(13) 0.27084(10) 0.0306(5) Uani 1 d . . .
H6 H 0.7160 0.4880 0.2285 0.037 Uiso 1 calc . . R
C7 C 0.6108(3) 0.36844(13) 0.25771(10) 0.0283(5) Uani 1 d . . .
H7 H 0.6038 0.3463 0.2063 0.034 Uiso 1 calc . . R
C9 C 0.4886(3) 0.22457(13) 0.31099(11) 0.0276(5) Uani 1 d . . .
H9 H 0.4795 0.2013 0.2600 0.033 Uiso 1 calc . . R
C4 C 0.6231(3) 0.43890(13) 0.41144(10) 0.0282(5) Uani 1 d . . .
C10 C 0.4386(3) 0.17238(13) 0.37334(11) 0.0279(4) Uani 1 d . . .
H10 H 0.3953 0.1144 0.3646 0.034 Uiso 1 calc . . R
C5 C 0.6805(3) 0.48877(13) 0.34749(11) 0.0312(5) Uani 1 d A . .
H5 H 0.7234 0.5469 0.3554 0.037 Uiso 1 calc . . R
C3 C 0.5989(5) 0.4820(2) 0.49306(12) 0.0199(9) Uani 0.823(11) d . 1 .
H3 H 0.6836 0.5325 0.4978 0.024 Uiso 0.823(11) calc A 1 R
C3A C 0.696(3) 0.4487(10) 0.4969(7) 0.034(5) Uani 0.177(11) d A 2 .
H3A H 0.7879 0.4908 0.5037 0.041 Uiso 0.177(11) calc A 2 R

loop_
_atom_site_aniso_label
_atom_site_aniso_U_11
_atom_site_aniso_U_22
_atom_site_aniso_U_33
_atom_site_aniso_U_23
_atom_site_aniso_U_13
_atom_site_aniso_U_12
O2 0.0304(8) 0.0257(8) 0.0349(7) 0.0058(6) 0.0006(6) -0.0044(6)
O1 0.0369(9) 0.0378(9) 0.0207(6) 0.0095(6) 0.0006(5) -0.0003(6)
C12 0.0192(9) 0.0232(10) 0.0216(9) -0.0010(7) -0.0013(7) 0.0000(7)
C8 0.0202(9) 0.0277(10) 0.0209(8) -0.0048(7) -0.0018(7) 0.0067(8)
C13 0.0209(9) 0.0231(10) 0.0184(8) -0.0024(7) -0.0004(7) -0.0003(7)
C2 0.0250(10) 0.0294(11) 0.0171(8) -0.0041(8) -0.0014(7) 0.0040(8)
C1 0.0216(9) 0.0260(10) 0.0198(8) 0.0039(7) -0.0012(7) 0.0039(8)
C11 0.0183(9) 0.0247(10) 0.0294(9) 0.0023(8) -0.0006(7) 0.0014(8)
C6 0.0392(12) 0.0308(11) 0.0217(9) 0.0057(8) 0.0102(8) 0.0103(9)
C7 0.0352(11) 0.0343(11) 0.0155(8) -0.0050(8) 0.0005(8) 0.0113(9)
C9 0.0261(11) 0.0307(11) 0.0260(9) -0.0117(8) -0.0033(7) 0.0054(8)
C4 0.0362(11) 0.0296(11) 0.0188(9) -0.0028(8) 0.0021(8) -0.0079(9)
C10 0.0231(10) 0.0225(10) 0.0381(10) -0.0075(8) -0.0031(8) 0.0002(8)
C5 0.0421(13) 0.0225(10) 0.0290(10) -0.0004(8) 0.0083(9) -0.0028(9)
C3 0.0270(18) 0.0160(15) 0.0168(11) -0.0014(9) -0.0017(9) -0.0034(14)
C3A 0.054(12) 0.017(7) 0.032(7) 0.000(5) -0.015(6) 0.010(8)

_geom_special_details            
;
 All esds (except the esd in the dihedral angle between two l.s. planes) 
 are estimated using the full covariance matrix.  The cell esds are taken 
 into account individually in the estimation of esds in distances, angles 
 and torsion angles; correlations between esds in cell parameters are only 
 used when they are defined by crystal symmetry.  An approximate (isotropic) 
 treatment of cell esds is used for estimating esds involving l.s. planes. 
;
loop_
_geom_bond_atom_site_label_1
_geom_bond_atom_site_label_2
_geom_bond_distance
_geom_bond_site_symmetry_2
_geom_bond_publ_flag
O2 C11 1.339(2) . ?
O1 C1 1.254(2) . ?
C12 C13 1.432(2) . ?
C12 C1 1.449(2) . ?
C12 C11 1.392(2) . ?
C8 C13 1.419(2) . ?
C8 C7 1.407(3) . ?
C8 C9 1.430(3) . ?
C13 C4 1.416(3) . ?
C2 C1 1.488(3) . ?
C2 C3 1.553(4) . ?
C2 C3A 1.198(12) . ?
C11 C10 1.413(2) . ?
C6 C7 1.369(3) . ?
C6 C5 1.397(2) . ?
C9 C10 1.359(3) . ?
C4 C5 1.376(2) . ?
C4 C3 1.530(3) . ?
C4 C3A 1.547(12) . ?
C3 C3 1.571(8) 5_666 ?

loop_
_geom_angle_atom_site_label_1
_geom_angle_atom_site_label_2
_geom_angle_atom_site_label_3
_geom_angle
_geom_angle_site_symmetry_1
_geom_angle_site_symmetry_3
_geom_angle_publ_flag
C13 C12 C1 119.65(16) . . ?
C11 C12 C13 119.92(15) . . ?
C11 C12 C1 120.28(16) . . ?
C13 C8 C9 118.28(16) . . ?
C7 C8 C13 119.15(17) . . ?
C7 C8 C9 122.57(16) . . ?
C8 C13 C12 119.37(16) . . ?
C4 C13 C12 121.22(15) . . ?
C4 C13 C8 119.40(16) . . ?
C1 C2 C3 113.30(15) . . ?
C3A C2 C1 117.5(6) . . ?
C3A C2 C3 33.9(11) . . ?
O1 C1 C12 121.64(17) . . ?
O1 C1 C2 120.75(15) . . ?
C12 C1 C2 117.56(15) . . ?
O2 C11 C12 121.24(16) . . ?
O2 C11 C10 118.35(17) . . ?
C12 C11 C10 120.40(17) . . ?
C7 C6 C5 120.38(17) . . ?
C6 C7 C8 120.44(16) . . ?
C10 C9 C8 121.88(16) . . ?
C13 C4 C3 119.19(17) . . ?
C13 C4 C3A 108.8(5) . . ?
C5 C4 C13 119.29(16) . . ?
C5 C4 C3 121.15(18) . . ?
C5 C4 C3A 125.1(6) . . ?
C3 C4 C3A 32.9(7) . . ?
C9 C10 C11 120.10(18) . . ?
C4 C5 C6 121.12(18) . . ?
C2 C3 C3 111.0(2) . 5_666 ?
C4 C3 C2 107.1(2) . . ?
C4 C3 C3 112.7(3) . 5_666 ?
C2 C3A C4 128.8(12) . . ?

_iucr_refine_instructions_details 
;
TITL PLY_Dimer in Pccm
CELL 0.71073 7.378963 14.854254 16.884489 90 90 90
ZERR 8 0.000533 0.001048 0.001009 0 0 0
LATT 1
SYMM 0.5-X,0.5-Y,+Z
SYMM 0.5+X,-Y,0.5-Z
SYMM -X,0.5+Y,0.5-Z
SFAC C H O
UNIT 104 69.16 16
 
L.S. 4
PLAN  20
fmap 2
acta
OMIT 6 6 3
OMIT 3 3 3
OMIT 3 9 0
OMIT 0 0 6
OMIT 6 0 0
OMIT 4 1 2
REM <olex2.extras>
REM <HklSrc "%.\\PLY_Dimer.hkl">
REM </olex2.extras>
 
WGHT    0.046400    1.062100
FVAR       4.02530   0.82257
O2    3    0.403434    0.152235    0.511361    11.00000    0.03036    0.02570 =
         0.03489    0.00578    0.00059   -0.00441
AFIX 147
H2    2    0.417361    0.178897    0.553449    11.00000   -1.50000
AFIX   0
O1    3    0.500269    0.278252    0.604162    11.00000    0.03685    0.03783 =
         0.02067    0.00947    0.00063   -0.00034
C12   1    0.517890    0.292459    0.465079    11.00000    0.01917    0.02318 =
         0.02162   -0.00099   -0.00134   -0.00001
C8    1    0.554879    0.314223    0.321512    11.00000    0.02023    0.02770 =
         0.02085   -0.00478   -0.00176    0.00667
C13   1    0.566623    0.348812    0.399666    11.00000    0.02088    0.02311 =
         0.01837   -0.00239   -0.00037   -0.00030
C2    1    0.649644    0.409618    0.555604    11.00000    0.02499    0.02937 =
         0.01712   -0.00411   -0.00137    0.00403
PART 1
AFIX  23
H2A   2    0.778667    0.397694    0.552296    21.00000   -1.20000
H2B   2    0.624732    0.433258    0.608038    21.00000   -1.20000
AFIX   0
PART 0
C1    1    0.549377    0.323471    0.545259    11.00000    0.02164    0.02597 =
         0.01980    0.00394   -0.00119    0.00394
C11   1    0.452297    0.206016    0.451399    11.00000    0.01830    0.02469 =
         0.02936    0.00231   -0.00062    0.00135
C6    1    0.675322    0.453507    0.270835    11.00000    0.03920    0.03084 =
         0.02165    0.00565    0.01022    0.01031
AFIX  43
H6    2    0.716008    0.488039    0.228471    11.00000   -1.20000
AFIX   0
C7    1    0.610765    0.368436    0.257709    11.00000    0.03522    0.03426 =
         0.01552   -0.00504    0.00047    0.01129
AFIX  43
H7    2    0.603794    0.346318    0.206271    11.00000   -1.20000
AFIX   0
C9    1    0.488613    0.224574    0.310991    11.00000    0.02613    0.03071 =
         0.02602   -0.01167   -0.00332    0.00539
AFIX  43
H9    2    0.479491    0.201322    0.260006    11.00000   -1.20000
AFIX   0
C4    1    0.623092    0.438900    0.411437    11.00000    0.03623    0.02957 =
         0.01875   -0.00275    0.00215   -0.00791
C10   1    0.438586    0.172380    0.373343    11.00000    0.02309    0.02253 =
         0.03814   -0.00753   -0.00311    0.00024
AFIX  43
H10   2    0.395252    0.114427    0.364641    11.00000   -1.20000
AFIX   0
C5    1    0.680456    0.488768    0.347487    11.00000    0.04206    0.02250 =
         0.02897   -0.00040    0.00830   -0.00276
AFIX  43
H5    2    0.723372    0.546936    0.355444    11.00000   -1.20000
AFIX   0
PART 1
C3    1    0.598853    0.482020    0.493062    21.00000    0.02697    0.01598 =
         0.01680   -0.00139   -0.00168   -0.00342
AFIX  13
H3    2    0.683607    0.532522    0.497845    21.00000   -1.20000
AFIX   0
PART 0
PART 2
C3A   1    0.695797    0.448745    0.496942   -21.00000    0.05403    0.01730 =
         0.03154   -0.00040   -0.01487    0.00976
AFIX  43
H3A   2    0.787906    0.490778    0.503722   -21.00000   -1.20000
HKLF 4
 
REM  PLY_Dimer in Pccm
REM R1 =  0.0430 for   1372 Fo > 4sig(Fo)  and  0.0526 for all   1635 data
REM    147 parameters refined using      0 restraints
 
END  
     
WGHT      0.0464      1.0621 
REM Highest difference peak  0.256,  deepest hole -0.198,  1-sigma level  0.041
Q1    1   0.6965  0.3988  0.4180  11.00000  0.05    0.26
Q2    1   0.5523  0.3326  0.3606  11.00000  0.05    0.22
Q3    1   0.6698  0.4144  0.6156  11.00000  0.05    0.20
Q4    1   0.6174  0.4580  0.4481  11.00000  0.05    0.18
Q5    1   0.4742  0.2223  0.5746  11.00000  0.05    0.17
Q6    1   0.3453  0.2388  0.6099  11.00000  0.05    0.17
Q7    1   0.5735  0.2944  0.4974  11.00000  0.05    0.16
Q8    1   0.5573  0.3173  0.4314  11.00000  0.05    0.16
Q9    1   0.5385  0.3987  0.4039  11.00000  0.05    0.16
Q10   1   0.5441  0.2392  0.4589  11.00000  0.05    0.15
Q11   1   0.4631  0.2861  0.3134  11.00000  0.05    0.15
Q12   1   0.5702  0.4275  0.2605  11.00000  0.05    0.15
Q13   1   0.5712  0.2692  0.3197  11.00000  0.05    0.14
Q14   1   0.4623  0.2608  0.4535  11.00000  0.05    0.14
Q15   1   0.7472  0.4565  0.3776  11.00000  0.05    0.13
Q16   1   0.4249  0.2010  0.4090  11.00000  0.05    0.13
Q17   1   0.3989  0.2184  0.3458  11.00000  0.05    0.13
Q18   1   0.5150  0.3535  0.2878  11.00000  0.05    0.13
Q19   1   0.6555  0.3546  0.5464  11.00000  0.05    0.13
Q20   1   0.7652  0.5205  0.5089  11.00000  0.05    0.12

  REM The information below was added by Olex2.
  REM
  REM R1 = 0.0430 for 1372 Fo > 4sig(Fo) and 0.0526 for all 11316 data
  REM n/a parameters refined using n/a restraints
  REM Highest difference peak 0.26, deepest hole -0.20
  REM Mean Shift 0, Max Shift 0.000.

  REM +++ Tabular Listing of Refinement Information +++
  REM R1_all = 0.0526
  REM R1_gt = 0.0430
  REM wR_ref = 0.1110
  REM GOOF = 1.054
  REM Shift_max = 0.000
  REM Shift_mean = 0
  REM Reflections_all = 11316
  REM Reflections_gt = 1372
  REM Parameters = n/a
  REM Hole = -0.20
  REM Peak = 0.26
  REM Flack = n/a

  
;
_olex2_date_sample_data_collection 2018-03-29
_olex2_submission_special_instructions 'No special instructions were received'
